# Supplementary material for: Ubiquitin and Ubiquitin-Like Proteins and Domains in Ribosome Production and Function: Chance or Necessity?
Source: Int J Mol Sci. 2021 Apr 22;22(9):4359. doi: 10.3390/ijms22094359 (PMC8122580; doi:10.3390/ijms22094359)
Supplement: Supplementary file 1 [file ijms-22-04359-s001.zip]

Archive with 8 entries (5 files):
- SUPPL MARTIN VILLANUEVA ET AL/
- SUPPL MARTIN VILLANUEVA ET AL/Suppl material Martin-Villanueva.pdf
- __MACOSX/
- __MACOSX/SUPPL MARTIN VILLANUEVA ET AL/
- __MACOSX/SUPPL MARTIN VILLANUEVA ET AL/._Suppl material Martin-Villanueva.pdf
- SUPPL MARTIN VILLANUEVA ET AL/Table S1.xlsx
- __MACOSX/SUPPL MARTIN VILLANUEVA ET AL/._Table S1.xlsx
- SUPPL MARTIN VILLANUEVA ET AL/Table S2.xlsx
