# Supplementary material for: Ubiquitin and Ubiquitin-Like Proteins and Domains in Ribosome Production and Function: Chance or Necessity?
Source: Int J Mol Sci. 2021 Apr 22;22(9):4359. doi: 10.3390/ijms22094359 (PMC8122580; doi:10.3390/ijms22094359)
Supplement: Supplementary file 1 [file ijms-22-04359-s001.zip › SUPPL MARTIN VILLANUEVA ET AL/Table S1.xlsx]

## Sheet: ubi_members
Table S1. List and taxonomic distribution of the 5349 proteins showing 80% identity over at least 80% of their lenght with the yeast ubiquitin domain.
SEQ	SPECIES	ARCHITECTURE	ARCH_DES	ARCH_PFAM	TAXONOMY
A0A1E4T254	[Candida] arabinofermentans NRRL YB-2248	1434187759	ubiquitin~Ribosomal_S27	PF00240 PF01599	Eukaryota; Fungi; Dikarya; Ascomycota; Saccharomycotina; Saccharomycetes; Saccharomycetales; Pichiaceae; Ogataea; Ogataea/Candida clade.
A0A1E4T3A8	[Candida] arabinofermentans NRRL YB-2248	2360241466	ubiquitin	PF00240	Eukaryota; Fungi; Dikarya; Ascomycota; Saccharomycotina; Saccharomycetes; Saccharomycetales; Pichiaceae; Ogataea; Ogataea/Candida clade.
A0A2V1AMI8	[Candida] haemulonis	1434187759	ubiquitin~Ribosomal_S27	PF00240 PF01599	Eukaryota; Fungi; Dikarya; Ascomycota; Saccharomycotina; Saccharomycetes; Saccharomycetales; Metschnikowiaceae; Clavispora; Clavispora/Candida clade.
A0A2V1B0I1	[Candida] haemulonis	3961668806	ubiquitin~ubiquitin~ubiquitin~ubiquitin~ubiquitin~ubiquitin	PF00240 PF00240 PF00240 PF00240 PF00240 PF00240	Eukaryota; Fungi; Dikarya; Ascomycota; Saccharomycotina; Saccharomycetes; Saccharomycetales; Metschnikowiaceae; Clavispora; Clavispora/Candida clade.
A0A2P7YHF6	[Candida] pseudohaemulonis	1434187759	ubiquitin~Ribosomal_S27	PF00240 PF01599	Eukaryota; Fungi; Dikarya; Ascomycota; Saccharomycotina; Saccharomycetes; Saccharomycetales; Metschnikowiaceae; Clavispora; Clavispora/Candida clade.
A0A2P7YM95	[Candida] pseudohaemulonis	3044031469	ubiquitin~ubiquitin~ubiquitin~ubiquitin~ubiquitin	PF00240 PF00240 PF00240 PF00240 PF00240	Eukaryota; Fungi; Dikarya; Ascomycota; Saccharomycotina; Saccharomycetes; Saccharomycetales; Metschnikowiaceae; Clavispora; Clavispora/Candida clade.
A0A163ISN1	Absidia glauca (Pin mould)	3382203499	ubiquitin~Ribosomal_L40e	PF00240 PF01020	Eukaryota; Fungi; Fungi incertae sedis; Mucoromycota; Mucoromycotina; Mucoromycetes; Mucorales; Cunninghamellaceae; Absidia.
A0A163J696	Absidia glauca (Pin mould)	208332127	ubiquitin~ubiquitin~ubiquitin	PF00240 PF00240 PF00240	Eukaryota; Fungi; Fungi incertae sedis; Mucoromycota; Mucoromycotina; Mucoromycetes; Mucorales; Cunninghamellaceae; Absidia.
A0A163KIJ6	Absidia glauca (Pin mould)	3906654524	ubiquitin~ubiquitin~zf-AN1	PF00240 PF00240 PF01428	Eukaryota; Fungi; Fungi incertae sedis; Mucoromycota; Mucoromycotina; Mucoromycetes; Mucorales; Cunninghamellaceae; Absidia.
A0A163KL82	Absidia glauca (Pin mould)	3961668806	ubiquitin~ubiquitin~ubiquitin~ubiquitin~ubiquitin~ubiquitin	PF00240 PF00240 PF00240 PF00240 PF00240 PF00240	Eukaryota; Fungi; Fungi incertae sedis; Mucoromycota; Mucoromycotina; Mucoromycetes; Mucorales; Cunninghamellaceae; Absidia.
A0A168QSU1	Absidia glauca (Pin mould)	3382203499	ubiquitin~Ribosomal_L40e	PF00240 PF01020	Eukaryota; Fungi; Fungi incertae sedis; Mucoromycota; Mucoromycotina; Mucoromycetes; Mucorales; Cunninghamellaceae; Absidia.
A0A1X2IQJ4	Absidia repens	620380390	ubiquitin~ubiquitin	PF00240 PF00240	Eukaryota; Fungi; Fungi incertae sedis; Mucoromycota; Mucoromycotina; Mucoromycetes; Mucorales; Cunninghamellaceae; Absidia.
A0A1X2IUN1	Absidia repens	3906654524	ubiquitin~ubiquitin~zf-AN1	PF00240 PF00240 PF01428	Eukaryota; Fungi; Fungi incertae sedis; Mucoromycota; Mucoromycotina; Mucoromycetes; Mucorales; Cunninghamellaceae; Absidia.
L8GDL8	Acanthamoeba castellanii str. Neff	3906654524	ubiquitin~ubiquitin~zf-AN1	PF00240 PF00240 PF01428	Eukaryota; Amoebozoa; Discosea; Longamoebia; Centramoebida; Acanthamoebidae; Acanthamoeba.
L8GJT5	Acanthamoeba castellanii str. Neff	208332127	ubiquitin~ubiquitin~ubiquitin	PF00240 PF00240 PF00240	Eukaryota; Amoebozoa; Discosea; Longamoebia; Centramoebida; Acanthamoebidae; Acanthamoeba.
L8GJX8	Acanthamoeba castellanii str. Neff	3382203499	ubiquitin~Ribosomal_L40e	PF00240 PF01020	Eukaryota; Amoebozoa; Discosea; Longamoebia; Centramoebida; Acanthamoebidae; Acanthamoeba.
L8GL31	Acanthamoeba castellanii str. Neff	620380390	ubiquitin~ubiquitin	PF00240 PF00240	Eukaryota; Amoebozoa; Discosea; Longamoebia; Centramoebida; Acanthamoebidae; Acanthamoeba.
L8GWH1	Acanthamoeba castellanii str. Neff	208332127	ubiquitin~ubiquitin~ubiquitin	PF00240 PF00240 PF00240	Eukaryota; Amoebozoa; Discosea; Longamoebia; Centramoebida; Acanthamoebidae; Acanthamoeba.
L8H0Y2	Acanthamoeba castellanii str. Neff	208332127	ubiquitin~ubiquitin~ubiquitin	PF00240 PF00240 PF00240	Eukaryota; Amoebozoa; Discosea; Longamoebia; Centramoebida; Acanthamoebidae; Acanthamoeba.
L8H9Q4	Acanthamoeba castellanii str. Neff	1434187759	ubiquitin~Ribosomal_S27	PF00240 PF01599	Eukaryota; Amoebozoa; Discosea; Longamoebia; Centramoebida; Acanthamoebidae; Acanthamoeba.
L8HBA5	Acanthamoeba castellanii str. Neff	3226104965	ubiquitin~zf-AN1	PF00240 PF01428	Eukaryota; Amoebozoa; Discosea; Longamoebia; Centramoebida; Acanthamoebidae; Acanthamoeba.
L8HCL5	Acanthamoeba castellanii str. Neff	3226104965	ubiquitin~zf-AN1	PF00240 PF01428	Eukaryota; Amoebozoa; Discosea; Longamoebia; Centramoebida; Acanthamoebidae; Acanthamoeba.
L7RD23	Acanthamoeba polyphaga moumouvirus	2360241466	ubiquitin	PF00240	Viruses; Mimiviridae; Mimivirus; unclassified Mimivirus.
A0A498SE83	Acanthocheilonema viteae (Filarial nematode worm) (Dipetalonema viteae)	3044031469	ubiquitin~ubiquitin~ubiquitin~ubiquitin~ubiquitin	PF00240 PF00240 PF00240 PF00240 PF00240	Eukaryota; Metazoa; Ecdysozoa; Nematoda; Chromadorea; Rhabditida; Spirurina; Spiruromorpha; Filarioidea; Onchocercidae; Acanthocheilonema.
A0A498SV97	Acanthocheilonema viteae (Filarial nematode worm) (Dipetalonema viteae)	1434187759	ubiquitin~Ribosomal_S27	PF00240 PF01599	Eukaryota; Metazoa; Ecdysozoa; Nematoda; Chromadorea; Rhabditida; Spirurina; Spiruromorpha; Filarioidea; Onchocercidae; Acanthocheilonema.
A0A3Q1ED70	Acanthochromis polyacanthus (spiny chromis)	2360241466	ubiquitin	PF00240	Eukaryota; Metazoa; Chordata; Craniata; Vertebrata; Euteleostomi; Actinopterygii; Neopterygii; Teleostei; Neoteleostei; Acanthomorphata; Ovalentaria; Pomacentridae; Acanthochromis.
A0A3Q1FG44	Acanthochromis polyacanthus (spiny chromis)	2360241466	ubiquitin	PF00240	Eukaryota; Metazoa; Chordata; Craniata; Vertebrata; Euteleostomi; Actinopterygii; Neopterygii; Teleostei; Neoteleostei; Acanthomorphata; Ovalentaria; Pomacentridae; Acanthochromis.
A0A3Q1FYB2	Acanthochromis polyacanthus (spiny chromis)	2360241466	ubiquitin	PF00240	Eukaryota; Metazoa; Chordata; Craniata; Vertebrata; Euteleostomi; Actinopterygii; Neopterygii; Teleostei; Neoteleostei; Acanthomorphata; Ovalentaria; Pomacentridae; Acanthochromis.
A0A3Q1FYD8	Acanthochromis polyacanthus (spiny chromis)	2360241466	ubiquitin	PF00240	Eukaryota; Metazoa; Chordata; Craniata; Vertebrata; Euteleostomi; Actinopterygii; Neopterygii; Teleostei; Neoteleostei; Acanthomorphata; Ovalentaria; Pomacentridae; Acanthochromis.
A0A3Q1GBG4	Acanthochromis polyacanthus (spiny chromis)	2360241466	ubiquitin	PF00240	Eukaryota; Metazoa; Chordata; Craniata; Vertebrata; Euteleostomi; Actinopterygii; Neopterygii; Teleostei; Neoteleostei; Acanthomorphata; Ovalentaria; Pomacentridae; Acanthochromis.
A0A3Q1GHI4	Acanthochromis polyacanthus (spiny chromis)	3382203499	ubiquitin~Ribosomal_L40e	PF00240 PF01020	Eukaryota; Metazoa; Chordata; Craniata; Vertebrata; Euteleostomi; Actinopterygii; Neopterygii; Teleostei; Neoteleostei; Acanthomorphata; Ovalentaria; Pomacentridae; Acanthochromis.
A0A3Q1GPY6	Acanthochromis polyacanthus (spiny chromis)	1434187759	ubiquitin~Ribosomal_S27	PF00240 PF01599	Eukaryota; Metazoa; Chordata; Craniata; Vertebrata; Euteleostomi; Actinopterygii; Neopterygii; Teleostei; Neoteleostei; Acanthomorphata; Ovalentaria; Pomacentridae; Acanthochromis.
A7K8G3	Acanthocystis turfacea chlorella virus 1	2360241466	ubiquitin	PF00240	Viruses; Phycodnaviridae; Chlorovirus.
A0A316YQR5	Acaromyces ingoldii	3044031469	ubiquitin~ubiquitin~ubiquitin~ubiquitin~ubiquitin	PF00240 PF00240 PF00240 PF00240 PF00240	Eukaryota; Fungi; Dikarya; Basidiomycota; Ustilaginomycotina; Exobasidiomycetes; Exobasidiales; Cryptobasidiaceae; Acaromyces.
A0A316YRD2	Acaromyces ingoldii	1434187759	ubiquitin~Ribosomal_S27	PF00240 PF01599	Eukaryota; Fungi; Dikarya; Basidiomycota; Ustilaginomycotina; Exobasidiomycetes; Exobasidiales; Cryptobasidiaceae; Acaromyces.
A0A316YT33	Acaromyces ingoldii	3906654524	ubiquitin~ubiquitin~zf-AN1	PF00240 PF00240 PF01428	Eukaryota; Fungi; Dikarya; Basidiomycota; Ustilaginomycotina; Exobasidiomycetes; Exobasidiales; Cryptobasidiaceae; Acaromyces.
A0A1V9YAD0	Achlya hypogyna	3130240041	ubiquitin~Ribosomal_S30	PF00240 PF04758	Eukaryota; Stramenopiles; Oomycetes; Saprolegniales; Saprolegniaceae; Achlya.
A0A150V0N9	Acidomyces richmondensis BFW	1016571548	ubiquitin~ubiquitin~ubiquitin~ubiquitin	PF00240 PF00240 PF00240 PF00240	Eukaryota; Fungi; Dikarya; Ascomycota; Pezizomycotina; Dothideomycetes; Dothideomycetidae; Capnodiales; Capnodiales incertae sedis; Acidomyces.
A0A150V404	Acidomyces richmondensis BFW	1434187759	ubiquitin~Ribosomal_S27	PF00240 PF01599	Eukaryota; Fungi; Dikarya; Ascomycota; Pezizomycotina; Dothideomycetes; Dothideomycetidae; Capnodiales; Capnodiales incertae sedis; Acidomyces.
A0A150V566	Acidomyces richmondensis BFW	2360241466	ubiquitin	PF00240	Eukaryota; Fungi; Dikarya; Ascomycota; Pezizomycotina; Dothideomycetes; Dothideomycetidae; Capnodiales; Capnodiales incertae sedis; Acidomyces.
A0A1G6ZZH4	Acidovorax valerianellae	558617863	ubiquitin~IPTL-CTERM	PF00240 PF18203	Bacteria; Proteobacteria; Betaproteobacteria; Burkholderiales; Comamonadaceae; Acidovorax.
A0A086T9I0	Acremonium chrysogenum (strain ATCC 11550 / CBS 779.69 / DSM 880 / JCM 23072 / IMI 49137)	1434187759	ubiquitin~Ribosomal_S27	PF00240 PF01599	Eukaryota; Fungi; Dikarya; Ascomycota; Pezizomycotina; Sordariomycetes; Hypocreomycetidae; Hypocreales; Hypocreales incertae sedis; Acremonium.
F4W5F4	Acromyrmex echinatior (Panamanian leafcutter ant) (Acromyrmex octospinosus echinatior)	3382203499	ubiquitin~Ribosomal_L40e	PF00240 PF01020	Eukaryota; Metazoa; Ecdysozoa; Arthropoda; Hexapoda; Insecta; Pterygota; Neoptera; Holometabola; Hymenoptera; Apocrita; Aculeata; Formicoidea; Formicidae; Myrmicinae; Acromyrmex.
F4WQ47	Acromyrmex echinatior (Panamanian leafcutter ant) (Acromyrmex octospinosus echinatior)	643538498	ubiquitin~ubiquitin~ubiquitin~ubiquitin~ubiquitin~ubiquitin~ubiquitin	PF00240 PF00240 PF00240 PF00240 PF00240 PF00240 PF00240	Eukaryota; Metazoa; Ecdysozoa; Arthropoda; Hexapoda; Insecta; Pterygota; Neoptera; Holometabola; Hymenoptera; Apocrita; Aculeata; Formicoidea; Formicidae; Myrmicinae; Acromyrmex.
F4WWI8	Acromyrmex echinatior (Panamanian leafcutter ant) (Acromyrmex octospinosus echinatior)	3961668806	ubiquitin~ubiquitin~ubiquitin~ubiquitin~ubiquitin~ubiquitin	PF00240 PF00240 PF00240 PF00240 PF00240 PF00240	Eukaryota; Metazoa; Ecdysozoa; Arthropoda; Hexapoda; Insecta; Pterygota; Neoptera; Holometabola; Hymenoptera; Apocrita; Aculeata; Formicoidea; Formicidae; Myrmicinae; Acromyrmex.
A0A2R6PCS2	Actinidia chinensis var. chinensis	1434187759	ubiquitin~Ribosomal_S27	PF00240 PF01599	Eukaryota; Viridiplantae; Streptophyta; Embryophyta; Tracheophyta; Spermatophyta; Magnoliopsida; eudicotyledons; Gunneridae; Pentapetalae; asterids; Ericales; Actinidiaceae; Actinidia.
A0A2R6PJH9	Actinidia chinensis var. chinensis	1434187759	ubiquitin~Ribosomal_S27	PF00240 PF01599	Eukaryota; Viridiplantae; Streptophyta; Embryophyta; Tracheophyta; Spermatophyta; Magnoliopsida; eudicotyledons; Gunneridae; Pentapetalae; asterids; Ericales; Actinidiaceae; Actinidia.
A0A2R6PQR8	Actinidia chinensis var. chinensis	620380390	ubiquitin~ubiquitin	PF00240 PF00240	Eukaryota; Viridiplantae; Streptophyta; Embryophyta; Tracheophyta; Spermatophyta; Magnoliopsida; eudicotyledons; Gunneridae; Pentapetalae; asterids; Ericales; Actinidiaceae; Actinidia.
A0A2R6PTK5	Actinidia chinensis var. chinensis	3961668806	ubiquitin~ubiquitin~ubiquitin~ubiquitin~ubiquitin~ubiquitin	PF00240 PF00240 PF00240 PF00240 PF00240 PF00240	Eukaryota; Viridiplantae; Streptophyta; Embryophyta; Tracheophyta; Spermatophyta; Magnoliopsida; eudicotyledons; Gunneridae; Pentapetalae; asterids; Ericales; Actinidiaceae; Actinidia.
A0A2R6PXK6	Actinidia chinensis var. chinensis	1016571548	ubiquitin~ubiquitin~ubiquitin~ubiquitin	PF00240 PF00240 PF00240 PF00240	Eukaryota; Viridiplantae; Streptophyta; Embryophyta; Tracheophyta; Spermatophyta; Magnoliopsida; eudicotyledons; Gunneridae; Pentapetalae; asterids; Ericales; Actinidiaceae; Actinidia.
A0A2R6Q4E4	Actinidia chinensis var. chinensis	3382203499	ubiquitin~Ribosomal_L40e	PF00240 PF01020	Eukaryota; Viridiplantae; Streptophyta; Embryophyta; Tracheophyta; Spermatophyta; Magnoliopsida; eudicotyledons; Gunneridae; Pentapetalae; asterids; Ericales; Actinidiaceae; Actinidia.
A0A2R6Q7N6	Actinidia chinensis var. chinensis	3382203499	ubiquitin~Ribosomal_L40e	PF00240 PF01020	Eukaryota; Viridiplantae; Streptophyta; Embryophyta; Tracheophyta; Spermatophyta; Magnoliopsida; eudicotyledons; Gunneridae; Pentapetalae; asterids; Ericales; Actinidiaceae; Actinidia.
A0A2R6Q9A6	Actinidia chinensis var. chinensis	3382203499	ubiquitin~Ribosomal_L40e	PF00240 PF01020	Eukaryota; Viridiplantae; Streptophyta; Embryophyta; Tracheophyta; Spermatophyta; Magnoliopsida; eudicotyledons; Gunneridae; Pentapetalae; asterids; Ericales; Actinidiaceae; Actinidia.
A0A2R6QBR0	Actinidia chinensis var. chinensis	620380390	ubiquitin~ubiquitin	PF00240 PF00240	Eukaryota; Viridiplantae; Streptophyta; Embryophyta; Tracheophyta; Spermatophyta; Magnoliopsida; eudicotyledons; Gunneridae; Pentapetalae; asterids; Ericales; Actinidiaceae; Actinidia.
A0A2R6QTE4	Actinidia chinensis var. chinensis	620380390	ubiquitin~ubiquitin	PF00240 PF00240	Eukaryota; Viridiplantae; Streptophyta; Embryophyta; Tracheophyta; Spermatophyta; Magnoliopsida; eudicotyledons; Gunneridae; Pentapetalae; asterids; Ericales; Actinidiaceae; Actinidia.
A0A2R6QVY5	Actinidia chinensis var. chinensis	3382203499	ubiquitin~Ribosomal_L40e	PF00240 PF01020	Eukaryota; Viridiplantae; Streptophyta; Embryophyta; Tracheophyta; Spermatophyta; Magnoliopsida; eudicotyledons; Gunneridae; Pentapetalae; asterids; Ericales; Actinidiaceae; Actinidia.
A0A2R6QX20	Actinidia chinensis var. chinensis	620380390	ubiquitin~ubiquitin	PF00240 PF00240	Eukaryota; Viridiplantae; Streptophyta; Embryophyta; Tracheophyta; Spermatophyta; Magnoliopsida; eudicotyledons; Gunneridae; Pentapetalae; asterids; Ericales; Actinidiaceae; Actinidia.
A0A2R6R851	Actinidia chinensis var. chinensis	3961668806	ubiquitin~ubiquitin~ubiquitin~ubiquitin~ubiquitin~ubiquitin	PF00240 PF00240 PF00240 PF00240 PF00240 PF00240	Eukaryota; Viridiplantae; Streptophyta; Embryophyta; Tracheophyta; Spermatophyta; Magnoliopsida; eudicotyledons; Gunneridae; Pentapetalae; asterids; Ericales; Actinidiaceae; Actinidia.
A0A2R6R855	Actinidia chinensis var. chinensis	3044031469	ubiquitin~ubiquitin~ubiquitin~ubiquitin~ubiquitin	PF00240 PF00240 PF00240 PF00240 PF00240	Eukaryota; Viridiplantae; Streptophyta; Embryophyta; Tracheophyta; Spermatophyta; Magnoliopsida; eudicotyledons; Gunneridae; Pentapetalae; asterids; Ericales; Actinidiaceae; Actinidia.
A0A2R6RE82	Actinidia chinensis var. chinensis	1434187759	ubiquitin~Ribosomal_S27	PF00240 PF01599	Eukaryota; Viridiplantae; Streptophyta; Embryophyta; Tracheophyta; Spermatophyta; Magnoliopsida; eudicotyledons; Gunneridae; Pentapetalae; asterids; Ericales; Actinidiaceae; Actinidia.
A0A2R6REE8	Actinidia chinensis var. chinensis	620380390	ubiquitin~ubiquitin	PF00240 PF00240	Eukaryota; Viridiplantae; Streptophyta; Embryophyta; Tracheophyta; Spermatophyta; Magnoliopsida; eudicotyledons; Gunneridae; Pentapetalae; asterids; Ericales; Actinidiaceae; Actinidia.
A0A2R6RSG4	Actinidia chinensis var. chinensis	3382203499	ubiquitin~Ribosomal_L40e	PF00240 PF01020	Eukaryota; Viridiplantae; Streptophyta; Embryophyta; Tracheophyta; Spermatophyta; Magnoliopsida; eudicotyledons; Gunneridae; Pentapetalae; asterids; Ericales; Actinidiaceae; Actinidia.
J9JIV0	Acyrthosiphon pisum (Pea aphid)	3382203499	ubiquitin~Ribosomal_L40e	PF00240 PF01020	Eukaryota; Metazoa; Ecdysozoa; Arthropoda; Hexapoda; Insecta; Pterygota; Neoptera; Paraneoptera; Hemiptera; Sternorrhyncha; Aphidomorpha; Aphidoidea; Aphididae; Macrosiphini; Acyrthosiphon.
J9K4L6	Acyrthosiphon pisum (Pea aphid)	1028502377	ubiquitin~ubiquitin~ubiquitin~ubiquitin~ubiquitin~ubiquitin~ubiquitin~ubiquitin~ubiquitin	PF00240 PF00240 PF00240 PF00240 PF00240 PF00240 PF00240 PF00240 PF00240	Eukaryota; Metazoa; Ecdysozoa; Arthropoda; Hexapoda; Insecta; Pterygota; Neoptera; Paraneoptera; Hemiptera; Sternorrhyncha; Aphidomorpha; Aphidoidea; Aphididae; Macrosiphini; Acyrthosiphon.
Q201Y6	Acyrthosiphon pisum (Pea aphid)	1434187759	ubiquitin~Ribosomal_S27	PF00240 PF01599	Eukaryota; Metazoa; Ecdysozoa; Arthropoda; Hexapoda; Insecta; Pterygota; Neoptera; Paraneoptera; Hemiptera; Sternorrhyncha; Aphidomorpha; Aphidoidea; Aphididae; Macrosiphini; Acyrthosiphon.
X1XKQ0	Acyrthosiphon pisum (Pea aphid)	3044031469	ubiquitin~ubiquitin~ubiquitin~ubiquitin~ubiquitin	PF00240 PF00240 PF00240 PF00240 PF00240	Eukaryota; Metazoa; Ecdysozoa; Arthropoda; Hexapoda; Insecta; Pterygota; Neoptera; Paraneoptera; Hemiptera; Sternorrhyncha; Aphidomorpha; Aphidoidea; Aphididae; Macrosiphini; Acyrthosiphon.
R4ZDJ3	Adoxophyes honmai entomopoxvirus 'L'	2360241466	ubiquitin	PF00240	Viruses; Poxviridae; Entomopoxvirinae; Betaentomopoxvirus.
Q80LT0	Adoxophyes honmai nucleopolyhedrovirus	2360241466	ubiquitin	PF00240	Viruses; Baculoviridae; Alphabaculovirus.
Q16IV1	Aedes aegypti (Yellowfever mosquito) (Culex aegypti)	1434187759	ubiquitin~Ribosomal_S27	PF00240 PF01599	Eukaryota; Metazoa; Ecdysozoa; Arthropoda; Hexapoda; Insecta; Pterygota; Neoptera; Holometabola; Diptera; Nematocera; Culicoidea; Culicidae; Culicinae; Aedini; Aedes; Stegomyia.
Q17E98	Aedes aegypti (Yellowfever mosquito) (Culex aegypti)	1896998170	ubiquitin~ubiquitin~ubiquitin~ubiquitin~ubiquitin~ubiquitin~ubiquitin~ubiquitin	PF00240 PF00240 PF00240 PF00240 PF00240 PF00240 PF00240 PF00240	Eukaryota; Metazoa; Ecdysozoa; Arthropoda; Hexapoda; Insecta; Pterygota; Neoptera; Holometabola; Diptera; Nematocera; Culicoidea; Culicidae; Culicinae; Aedini; Aedes; Stegomyia.
Q17E99	Aedes aegypti (Yellowfever mosquito) (Culex aegypti)	3117974611	ubiquitin~ubiquitin~ubiquitin~ubiquitin~ubiquitin~ubiquitin~ubiquitin~ubiquitin~ubiquitin~ubiquitin	PF00240 PF00240 PF00240 PF00240 PF00240 PF00240 PF00240 PF00240 PF00240 PF00240	Eukaryota; Metazoa; Ecdysozoa; Arthropoda; Hexapoda; Insecta; Pterygota; Neoptera; Holometabola; Diptera; Nematocera; Culicoidea; Culicidae; Culicinae; Aedini; Aedes; Stegomyia.
Q17EA0	Aedes aegypti (Yellowfever mosquito) (Culex aegypti)	620380390	ubiquitin~ubiquitin	PF00240 PF00240	Eukaryota; Metazoa; Ecdysozoa; Arthropoda; Hexapoda; Insecta; Pterygota; Neoptera; Holometabola; Diptera; Nematocera; Culicoidea; Culicidae; Culicinae; Aedini; Aedes; Stegomyia.
Q17N50	Aedes aegypti (Yellowfever mosquito) (Culex aegypti)	1016571548	ubiquitin~ubiquitin~ubiquitin~ubiquitin	PF00240 PF00240 PF00240 PF00240	Eukaryota; Metazoa; Ecdysozoa; Arthropoda; Hexapoda; Insecta; Pterygota; Neoptera; Holometabola; Diptera; Nematocera; Culicoidea; Culicidae; Culicinae; Aedini; Aedes; Stegomyia.
Q7KF35	Aedes aegypti (Yellowfever mosquito) (Culex aegypti)	3382203499	ubiquitin~Ribosomal_L40e	PF00240 PF01020	Eukaryota; Metazoa; Ecdysozoa; Arthropoda; Hexapoda; Insecta; Pterygota; Neoptera; Holometabola; Diptera; Nematocera; Culicoidea; Culicidae; Culicinae; Aedini; Aedes; Stegomyia.
A0A182G3H1	Aedes albopictus (Asian tiger mosquito) (Stegomyia albopicta)	4046456409	ubiquitin~ubiquitin~ubiquitin~ubiquitin~ubiquitin~ubiquitin~ubiquitin~ubiquitin~ubiquitin~ubiquitin~ubiquitin~ubiquitin~ubiquitin~ubiquitin~ubiquitin~ubiquitin~ubiquitin~ubiquitin	PF00240 PF00240 PF00240 PF00240 PF00240 PF00240 PF00240 PF00240 PF00240 PF00240 PF00240 PF00240 PF00240 PF00240 PF00240 PF00240 PF00240 PF00240	Eukaryota; Metazoa; Ecdysozoa; Arthropoda; Hexapoda; Insecta; Pterygota; Neoptera; Holometabola; Diptera; Nematocera; Culicoidea; Culicidae; Culicinae; Aedini; Aedes; Stegomyia.
A0A182GTU1	Aedes albopictus (Asian tiger mosquito) (Stegomyia albopicta)	620380390	ubiquitin~ubiquitin	PF00240 PF00240	Eukaryota; Metazoa; Ecdysozoa; Arthropoda; Hexapoda; Insecta; Pterygota; Neoptera; Holometabola; Diptera; Nematocera; Culicoidea; Culicidae; Culicinae; Aedini; Aedes; Stegomyia.
A0A182H316	Aedes albopictus (Asian tiger mosquito) (Stegomyia albopicta)	643538498	ubiquitin~ubiquitin~ubiquitin~ubiquitin~ubiquitin~ubiquitin~ubiquitin	PF00240 PF00240 PF00240 PF00240 PF00240 PF00240 PF00240	Eukaryota; Metazoa; Ecdysozoa; Arthropoda; Hexapoda; Insecta; Pterygota; Neoptera; Holometabola; Diptera; Nematocera; Culicoidea; Culicidae; Culicinae; Aedini; Aedes; Stegomyia.
Q5MIQ5	Aedes albopictus (Asian tiger mosquito) (Stegomyia albopicta)	3382203499	ubiquitin~Ribosomal_L40e	PF00240 PF01020	Eukaryota; Metazoa; Ecdysozoa; Arthropoda; Hexapoda; Insecta; Pterygota; Neoptera; Holometabola; Diptera; Nematocera; Culicoidea; Culicidae; Culicinae; Aedini; Aedes; Stegomyia.
A0A452Y361	Aegilops tauschii subsp. strangulata (Goatgrass)	1434187759	ubiquitin~Ribosomal_S27	PF00240 PF01599	Eukaryota; Viridiplantae; Streptophyta; Embryophyta; Tracheophyta; Spermatophyta; Magnoliopsida; Liliopsida; Poales; Poaceae; BOP clade; Pooideae; Triticodae; Triticeae; Triticinae; Aegilops.
A0A452YL71	Aegilops tauschii subsp. strangulata (Goatgrass)	1434187759	ubiquitin~Ribosomal_S27	PF00240 PF01599	Eukaryota; Viridiplantae; Streptophyta; Embryophyta; Tracheophyta; Spermatophyta; Magnoliopsida; Liliopsida; Poales; Poaceae; BOP clade; Pooideae; Triticodae; Triticeae; Triticinae; Aegilops.
A0A452YL86	Aegilops tauschii subsp. strangulata (Goatgrass)	1434187759	ubiquitin~Ribosomal_S27	PF00240 PF01599	Eukaryota; Viridiplantae; Streptophyta; Embryophyta; Tracheophyta; Spermatophyta; Magnoliopsida; Liliopsida; Poales; Poaceae; BOP clade; Pooideae; Triticodae; Triticeae; Triticinae; Aegilops.
A0A452YLB0	Aegilops tauschii subsp. strangulata (Goatgrass)	1434187759	ubiquitin~Ribosomal_S27	PF00240 PF01599	Eukaryota; Viridiplantae; Streptophyta; Embryophyta; Tracheophyta; Spermatophyta; Magnoliopsida; Liliopsida; Poales; Poaceae; BOP clade; Pooideae; Triticodae; Triticeae; Triticinae; Aegilops.
A0A452YSC4	Aegilops tauschii subsp. strangulata (Goatgrass)	620380390	ubiquitin~ubiquitin	PF00240 PF00240	Eukaryota; Viridiplantae; Streptophyta; Embryophyta; Tracheophyta; Spermatophyta; Magnoliopsida; Liliopsida; Poales; Poaceae; BOP clade; Pooideae; Triticodae; Triticeae; Triticinae; Aegilops.
A0A452YSF6	Aegilops tauschii subsp. strangulata (Goatgrass)	620380390	ubiquitin~ubiquitin	PF00240 PF00240	Eukaryota; Viridiplantae; Streptophyta; Embryophyta; Tracheophyta; Spermatophyta; Magnoliopsida; Liliopsida; Poales; Poaceae; BOP clade; Pooideae; Triticodae; Triticeae; Triticinae; Aegilops.
A0A452YSG1	Aegilops tauschii subsp. strangulata (Goatgrass)	620380390	ubiquitin~ubiquitin	PF00240 PF00240	Eukaryota; Viridiplantae; Streptophyta; Embryophyta; Tracheophyta; Spermatophyta; Magnoliopsida; Liliopsida; Poales; Poaceae; BOP clade; Pooideae; Triticodae; Triticeae; Triticinae; Aegilops.
A0A452YSG9	Aegilops tauschii subsp. strangulata (Goatgrass)	620380390	ubiquitin~ubiquitin	PF00240 PF00240	Eukaryota; Viridiplantae; Streptophyta; Embryophyta; Tracheophyta; Spermatophyta; Magnoliopsida; Liliopsida; Poales; Poaceae; BOP clade; Pooideae; Triticodae; Triticeae; Triticinae; Aegilops.
A0A452YXF4	Aegilops tauschii subsp. strangulata (Goatgrass)	3382203499	ubiquitin~Ribosomal_L40e	PF00240 PF01020	Eukaryota; Viridiplantae; Streptophyta; Embryophyta; Tracheophyta; Spermatophyta; Magnoliopsida; Liliopsida; Poales; Poaceae; BOP clade; Pooideae; Triticodae; Triticeae; Triticinae; Aegilops.
A0A452ZWQ1	Aegilops tauschii subsp. strangulata (Goatgrass)	1434187759	ubiquitin~Ribosomal_S27	PF00240 PF01599	Eukaryota; Viridiplantae; Streptophyta; Embryophyta; Tracheophyta; Spermatophyta; Magnoliopsida; Liliopsida; Poales; Poaceae; BOP clade; Pooideae; Triticodae; Triticeae; Triticinae; Aegilops.
A0A452ZWQ4	Aegilops tauschii subsp. strangulata (Goatgrass)	1434187759	ubiquitin~Ribosomal_S27	PF00240 PF01599	Eukaryota; Viridiplantae; Streptophyta; Embryophyta; Tracheophyta; Spermatophyta; Magnoliopsida; Liliopsida; Poales; Poaceae; BOP clade; Pooideae; Triticodae; Triticeae; Triticinae; Aegilops.
A0A452ZWQ5	Aegilops tauschii subsp. strangulata (Goatgrass)	2112574038	ubiquitin~ubiquitin~Ribosomal_S27	PF00240 PF00240 PF01599	Eukaryota; Viridiplantae; Streptophyta; Embryophyta; Tracheophyta; Spermatophyta; Magnoliopsida; Liliopsida; Poales; Poaceae; BOP clade; Pooideae; Triticodae; Triticeae; Triticinae; Aegilops.
A0A452ZWQ6	Aegilops tauschii subsp. strangulata (Goatgrass)	1434187759	ubiquitin~Ribosomal_S27	PF00240 PF01599	Eukaryota; Viridiplantae; Streptophyta; Embryophyta; Tracheophyta; Spermatophyta; Magnoliopsida; Liliopsida; Poales; Poaceae; BOP clade; Pooideae; Triticodae; Triticeae; Triticinae; Aegilops.
A0A452ZWQ8	Aegilops tauschii subsp. strangulata (Goatgrass)	1434187759	ubiquitin~Ribosomal_S27	PF00240 PF01599	Eukaryota; Viridiplantae; Streptophyta; Embryophyta; Tracheophyta; Spermatophyta; Magnoliopsida; Liliopsida; Poales; Poaceae; BOP clade; Pooideae; Triticodae; Triticeae; Triticinae; Aegilops.
A0A452ZWQ9	Aegilops tauschii subsp. strangulata (Goatgrass)	1434187759	ubiquitin~Ribosomal_S27	PF00240 PF01599	Eukaryota; Viridiplantae; Streptophyta; Embryophyta; Tracheophyta; Spermatophyta; Magnoliopsida; Liliopsida; Poales; Poaceae; BOP clade; Pooideae; Triticodae; Triticeae; Triticinae; Aegilops.
A0A452ZWR0	Aegilops tauschii subsp. strangulata (Goatgrass)	2360241466	ubiquitin	PF00240	Eukaryota; Viridiplantae; Streptophyta; Embryophyta; Tracheophyta; Spermatophyta; Magnoliopsida; Liliopsida; Poales; Poaceae; BOP clade; Pooideae; Triticodae; Triticeae; Triticinae; Aegilops.
A0A452ZWR4	Aegilops tauschii subsp. strangulata (Goatgrass)	2360241466	ubiquitin	PF00240	Eukaryota; Viridiplantae; Streptophyta; Embryophyta; Tracheophyta; Spermatophyta; Magnoliopsida; Liliopsida; Poales; Poaceae; BOP clade; Pooideae; Triticodae; Triticeae; Triticinae; Aegilops.
A0A452ZWS6	Aegilops tauschii subsp. strangulata (Goatgrass)	2360241466	ubiquitin	PF00240	Eukaryota; Viridiplantae; Streptophyta; Embryophyta; Tracheophyta; Spermatophyta; Magnoliopsida; Liliopsida; Poales; Poaceae; BOP clade; Pooideae; Triticodae; Triticeae; Triticinae; Aegilops.
A0A453CNH4	Aegilops tauschii subsp. strangulata (Goatgrass)	208332127	ubiquitin~ubiquitin~ubiquitin	PF00240 PF00240 PF00240	Eukaryota; Viridiplantae; Streptophyta; Embryophyta; Tracheophyta; Spermatophyta; Magnoliopsida; Liliopsida; Poales; Poaceae; BOP clade; Pooideae; Triticodae; Triticeae; Triticinae; Aegilops.
A0A453CNH8	Aegilops tauschii subsp. strangulata (Goatgrass)	620380390	ubiquitin~ubiquitin	PF00240 PF00240	Eukaryota; Viridiplantae; Streptophyta; Embryophyta; Tracheophyta; Spermatophyta; Magnoliopsida; Liliopsida; Poales; Poaceae; BOP clade; Pooideae; Triticodae; Triticeae; Triticinae; Aegilops.
A0A453CNI9	Aegilops tauschii subsp. strangulata (Goatgrass)	208332127	ubiquitin~ubiquitin~ubiquitin	PF00240 PF00240 PF00240	Eukaryota; Viridiplantae; Streptophyta; Embryophyta; Tracheophyta; Spermatophyta; Magnoliopsida; Liliopsida; Poales; Poaceae; BOP clade; Pooideae; Triticodae; Triticeae; Triticinae; Aegilops.
A0A453CNJ4	Aegilops tauschii subsp. strangulata (Goatgrass)	620380390	ubiquitin~ubiquitin	PF00240 PF00240	Eukaryota; Viridiplantae; Streptophyta; Embryophyta; Tracheophyta; Spermatophyta; Magnoliopsida; Liliopsida; Poales; Poaceae; BOP clade; Pooideae; Triticodae; Triticeae; Triticinae; Aegilops.
A0A453CNK0	Aegilops tauschii subsp. strangulata (Goatgrass)	2360241466	ubiquitin	PF00240	Eukaryota; Viridiplantae; Streptophyta; Embryophyta; Tracheophyta; Spermatophyta; Magnoliopsida; Liliopsida; Poales; Poaceae; BOP clade; Pooideae; Triticodae; Triticeae; Triticinae; Aegilops.
A0A453CNL1	Aegilops tauschii subsp. strangulata (Goatgrass)	620380390	ubiquitin~ubiquitin	PF00240 PF00240	Eukaryota; Viridiplantae; Streptophyta; Embryophyta; Tracheophyta; Spermatophyta; Magnoliopsida; Liliopsida; Poales; Poaceae; BOP clade; Pooideae; Triticodae; Triticeae; Triticinae; Aegilops.
A0A453CNL6	Aegilops tauschii subsp. strangulata (Goatgrass)	620380390	ubiquitin~ubiquitin	PF00240 PF00240	Eukaryota; Viridiplantae; Streptophyta; Embryophyta; Tracheophyta; Spermatophyta; Magnoliopsida; Liliopsida; Poales; Poaceae; BOP clade; Pooideae; Triticodae; Triticeae; Triticinae; Aegilops.
A0A453CNS5	Aegilops tauschii subsp. strangulata (Goatgrass)	620380390	ubiquitin~ubiquitin	PF00240 PF00240	Eukaryota; Viridiplantae; Streptophyta; Embryophyta; Tracheophyta; Spermatophyta; Magnoliopsida; Liliopsida; Poales; Poaceae; BOP clade; Pooideae; Triticodae; Triticeae; Triticinae; Aegilops.
A0A453CNT0	Aegilops tauschii subsp. strangulata (Goatgrass)	620380390	ubiquitin~ubiquitin	PF00240 PF00240	Eukaryota; Viridiplantae; Streptophyta; Embryophyta; Tracheophyta; Spermatophyta; Magnoliopsida; Liliopsida; Poales; Poaceae; BOP clade; Pooideae; Triticodae; Triticeae; Triticinae; Aegilops.
A0A453CY97	Aegilops tauschii subsp. strangulata (Goatgrass)	1016571548	ubiquitin~ubiquitin~ubiquitin~ubiquitin	PF00240 PF00240 PF00240 PF00240	Eukaryota; Viridiplantae; Streptophyta; Embryophyta; Tracheophyta; Spermatophyta; Magnoliopsida; Liliopsida; Poales; Poaceae; BOP clade; Pooideae; Triticodae; Triticeae; Triticinae; Aegilops.
A0A453CYF1	Aegilops tauschii subsp. strangulata (Goatgrass)	3775459794	ubiquitin~ubiquitin~Ribosomal_L40e	PF00240 PF00240 PF01020	Eukaryota; Viridiplantae; Streptophyta; Embryophyta; Tracheophyta; Spermatophyta; Magnoliopsida; Liliopsida; Poales; Poaceae; BOP clade; Pooideae; Triticodae; Triticeae; Triticinae; Aegilops.
A0A453CYF6	Aegilops tauschii subsp. strangulata (Goatgrass)	3382203499	ubiquitin~Ribosomal_L40e	PF00240 PF01020	Eukaryota; Viridiplantae; Streptophyta; Embryophyta; Tracheophyta; Spermatophyta; Magnoliopsida; Liliopsida; Poales; Poaceae; BOP clade; Pooideae; Triticodae; Triticeae; Triticinae; Aegilops.
A0A453CYG7	Aegilops tauschii subsp. strangulata (Goatgrass)	3382203499	ubiquitin~Ribosomal_L40e	PF00240 PF01020	Eukaryota; Viridiplantae; Streptophyta; Embryophyta; Tracheophyta; Spermatophyta; Magnoliopsida; Liliopsida; Poales; Poaceae; BOP clade; Pooideae; Triticodae; Triticeae; Triticinae; Aegilops.
A0A453CYI4	Aegilops tauschii subsp. strangulata (Goatgrass)	3522540049	ubiquitin~ubiquitin~ubiquitin~Ribosomal_L40e	PF00240 PF00240 PF00240 PF01020	Eukaryota; Viridiplantae; Streptophyta; Embryophyta; Tracheophyta; Spermatophyta; Magnoliopsida; Liliopsida; Poales; Poaceae; BOP clade; Pooideae; Triticodae; Triticeae; Triticinae; Aegilops.
A0A453CYI5	Aegilops tauschii subsp. strangulata (Goatgrass)	3382203499	ubiquitin~Ribosomal_L40e	PF00240 PF01020	Eukaryota; Viridiplantae; Streptophyta; Embryophyta; Tracheophyta; Spermatophyta; Magnoliopsida; Liliopsida; Poales; Poaceae; BOP clade; Pooideae; Triticodae; Triticeae; Triticinae; Aegilops.
A0A453CYQ9	Aegilops tauschii subsp. strangulata (Goatgrass)	3775459794	ubiquitin~ubiquitin~Ribosomal_L40e	PF00240 PF00240 PF01020	Eukaryota; Viridiplantae; Streptophyta; Embryophyta; Tracheophyta; Spermatophyta; Magnoliopsida; Liliopsida; Poales; Poaceae; BOP clade; Pooideae; Triticodae; Triticeae; Triticinae; Aegilops.
A0A453D127	Aegilops tauschii subsp. strangulata (Goatgrass)	2360241466	ubiquitin	PF00240	Eukaryota; Viridiplantae; Streptophyta; Embryophyta; Tracheophyta; Spermatophyta; Magnoliopsida; Liliopsida; Poales; Poaceae; BOP clade; Pooideae; Triticodae; Triticeae; Triticinae; Aegilops.
A0A453D132	Aegilops tauschii subsp. strangulata (Goatgrass)	2360241466	ubiquitin	PF00240	Eukaryota; Viridiplantae; Streptophyta; Embryophyta; Tracheophyta; Spermatophyta; Magnoliopsida; Liliopsida; Poales; Poaceae; BOP clade; Pooideae; Triticodae; Triticeae; Triticinae; Aegilops.
A0A453D133	Aegilops tauschii subsp. strangulata (Goatgrass)	2360241466	ubiquitin	PF00240	Eukaryota; Viridiplantae; Streptophyta; Embryophyta; Tracheophyta; Spermatophyta; Magnoliopsida; Liliopsida; Poales; Poaceae; BOP clade; Pooideae; Triticodae; Triticeae; Triticinae; Aegilops.
A0A453GZR0	Aegilops tauschii subsp. strangulata (Goatgrass)	2360241466	ubiquitin	PF00240	Eukaryota; Viridiplantae; Streptophyta; Embryophyta; Tracheophyta; Spermatophyta; Magnoliopsida; Liliopsida; Poales; Poaceae; BOP clade; Pooideae; Triticodae; Triticeae; Triticinae; Aegilops.
A0A453GZZ9	Aegilops tauschii subsp. strangulata (Goatgrass)	3382203499	ubiquitin~Ribosomal_L40e	PF00240 PF01020	Eukaryota; Viridiplantae; Streptophyta; Embryophyta; Tracheophyta; Spermatophyta; Magnoliopsida; Liliopsida; Poales; Poaceae; BOP clade; Pooideae; Triticodae; Triticeae; Triticinae; Aegilops.
A0A453IGG8	Aegilops tauschii subsp. strangulata (Goatgrass)	3382203499	ubiquitin~Ribosomal_L40e	PF00240 PF01020	Eukaryota; Viridiplantae; Streptophyta; Embryophyta; Tracheophyta; Spermatophyta; Magnoliopsida; Liliopsida; Poales; Poaceae; BOP clade; Pooideae; Triticodae; Triticeae; Triticinae; Aegilops.
A0A453IGH5	Aegilops tauschii subsp. strangulata (Goatgrass)	3382203499	ubiquitin~Ribosomal_L40e	PF00240 PF01020	Eukaryota; Viridiplantae; Streptophyta; Embryophyta; Tracheophyta; Spermatophyta; Magnoliopsida; Liliopsida; Poales; Poaceae; BOP clade; Pooideae; Triticodae; Triticeae; Triticinae; Aegilops.
A0A453IGI5	Aegilops tauschii subsp. strangulata (Goatgrass)	3382203499	ubiquitin~Ribosomal_L40e	PF00240 PF01020	Eukaryota; Viridiplantae; Streptophyta; Embryophyta; Tracheophyta; Spermatophyta; Magnoliopsida; Liliopsida; Poales; Poaceae; BOP clade; Pooideae; Triticodae; Triticeae; Triticinae; Aegilops.
A0A453IGL1	Aegilops tauschii subsp. strangulata (Goatgrass)	3382203499	ubiquitin~Ribosomal_L40e	PF00240 PF01020	Eukaryota; Viridiplantae; Streptophyta; Embryophyta; Tracheophyta; Spermatophyta; Magnoliopsida; Liliopsida; Poales; Poaceae; BOP clade; Pooideae; Triticodae; Triticeae; Triticinae; Aegilops.
A0A453IGL2	Aegilops tauschii subsp. strangulata (Goatgrass)	3775459794	ubiquitin~ubiquitin~Ribosomal_L40e	PF00240 PF00240 PF01020	Eukaryota; Viridiplantae; Streptophyta; Embryophyta; Tracheophyta; Spermatophyta; Magnoliopsida; Liliopsida; Poales; Poaceae; BOP clade; Pooideae; Triticodae; Triticeae; Triticinae; Aegilops.
A0A453IGL7	Aegilops tauschii subsp. strangulata (Goatgrass)	3382203499	ubiquitin~Ribosomal_L40e	PF00240 PF01020	Eukaryota; Viridiplantae; Streptophyta; Embryophyta; Tracheophyta; Spermatophyta; Magnoliopsida; Liliopsida; Poales; Poaceae; BOP clade; Pooideae; Triticodae; Triticeae; Triticinae; Aegilops.
A0A453IGM2	Aegilops tauschii subsp. strangulata (Goatgrass)	620380390	ubiquitin~ubiquitin	PF00240 PF00240	Eukaryota; Viridiplantae; Streptophyta; Embryophyta; Tracheophyta; Spermatophyta; Magnoliopsida; Liliopsida; Poales; Poaceae; BOP clade; Pooideae; Triticodae; Triticeae; Triticinae; Aegilops.
A0A453IGM4	Aegilops tauschii subsp. strangulata (Goatgrass)	3382203499	ubiquitin~Ribosomal_L40e	PF00240 PF01020	Eukaryota; Viridiplantae; Streptophyta; Embryophyta; Tracheophyta; Spermatophyta; Magnoliopsida; Liliopsida; Poales; Poaceae; BOP clade; Pooideae; Triticodae; Triticeae; Triticinae; Aegilops.
A0A453IGM7	Aegilops tauschii subsp. strangulata (Goatgrass)	3382203499	ubiquitin~Ribosomal_L40e	PF00240 PF01020	Eukaryota; Viridiplantae; Streptophyta; Embryophyta; Tracheophyta; Spermatophyta; Magnoliopsida; Liliopsida; Poales; Poaceae; BOP clade; Pooideae; Triticodae; Triticeae; Triticinae; Aegilops.
A0A453IGM8	Aegilops tauschii subsp. strangulata (Goatgrass)	3382203499	ubiquitin~Ribosomal_L40e	PF00240 PF01020	Eukaryota; Viridiplantae; Streptophyta; Embryophyta; Tracheophyta; Spermatophyta; Magnoliopsida; Liliopsida; Poales; Poaceae; BOP clade; Pooideae; Triticodae; Triticeae; Triticinae; Aegilops.
A0A453IGX5	Aegilops tauschii subsp. strangulata (Goatgrass)	3382203499	ubiquitin~Ribosomal_L40e	PF00240 PF01020	Eukaryota; Viridiplantae; Streptophyta; Embryophyta; Tracheophyta; Spermatophyta; Magnoliopsida; Liliopsida; Poales; Poaceae; BOP clade; Pooideae; Triticodae; Triticeae; Triticinae; Aegilops.
A0A453IGX9	Aegilops tauschii subsp. strangulata (Goatgrass)	3382203499	ubiquitin~Ribosomal_L40e	PF00240 PF01020	Eukaryota; Viridiplantae; Streptophyta; Embryophyta; Tracheophyta; Spermatophyta; Magnoliopsida; Liliopsida; Poales; Poaceae; BOP clade; Pooideae; Triticodae; Triticeae; Triticinae; Aegilops.
A0A453IGY4	Aegilops tauschii subsp. strangulata (Goatgrass)	3462017827	ubiquitin~Ribosomal_L40e~ubiquitin~Ribosomal_L40e	PF00240 PF01020 PF00240 PF01020	Eukaryota; Viridiplantae; Streptophyta; Embryophyta; Tracheophyta; Spermatophyta; Magnoliopsida; Liliopsida; Poales; Poaceae; BOP clade; Pooideae; Triticodae; Triticeae; Triticinae; Aegilops.
A0A453IK11	Aegilops tauschii subsp. strangulata (Goatgrass)	3382203499	ubiquitin~Ribosomal_L40e	PF00240 PF01020	Eukaryota; Viridiplantae; Streptophyta; Embryophyta; Tracheophyta; Spermatophyta; Magnoliopsida; Liliopsida; Poales; Poaceae; BOP clade; Pooideae; Triticodae; Triticeae; Triticinae; Aegilops.
A0A453IK92	Aegilops tauschii subsp. strangulata (Goatgrass)	3382203499	ubiquitin~Ribosomal_L40e	PF00240 PF01020	Eukaryota; Viridiplantae; Streptophyta; Embryophyta; Tracheophyta; Spermatophyta; Magnoliopsida; Liliopsida; Poales; Poaceae; BOP clade; Pooideae; Triticodae; Triticeae; Triticinae; Aegilops.
A0A453JUH6	Aegilops tauschii subsp. strangulata (Goatgrass)	1607820434	Dynamin_M~GED~ubiquitin	PF01031 PF02212 PF00240	Eukaryota; Viridiplantae; Streptophyta; Embryophyta; Tracheophyta; Spermatophyta; Magnoliopsida; Liliopsida; Poales; Poaceae; BOP clade; Pooideae; Triticodae; Triticeae; Triticinae; Aegilops.
A0A453JUK1	Aegilops tauschii subsp. strangulata (Goatgrass)	1981883	GED~ubiquitin	PF02212 PF00240	Eukaryota; Viridiplantae; Streptophyta; Embryophyta; Tracheophyta; Spermatophyta; Magnoliopsida; Liliopsida; Poales; Poaceae; BOP clade; Pooideae; Triticodae; Triticeae; Triticinae; Aegilops.
A0A453JUN4	Aegilops tauschii subsp. strangulata (Goatgrass)	1981883	GED~ubiquitin	PF02212 PF00240	Eukaryota; Viridiplantae; Streptophyta; Embryophyta; Tracheophyta; Spermatophyta; Magnoliopsida; Liliopsida; Poales; Poaceae; BOP clade; Pooideae; Triticodae; Triticeae; Triticinae; Aegilops.
A0A453JUQ2	Aegilops tauschii subsp. strangulata (Goatgrass)	1981883	GED~ubiquitin	PF02212 PF00240	Eukaryota; Viridiplantae; Streptophyta; Embryophyta; Tracheophyta; Spermatophyta; Magnoliopsida; Liliopsida; Poales; Poaceae; BOP clade; Pooideae; Triticodae; Triticeae; Triticinae; Aegilops.
A0A453JUQ8	Aegilops tauschii subsp. strangulata (Goatgrass)	2360241466	ubiquitin	PF00240	Eukaryota; Viridiplantae; Streptophyta; Embryophyta; Tracheophyta; Spermatophyta; Magnoliopsida; Liliopsida; Poales; Poaceae; BOP clade; Pooideae; Triticodae; Triticeae; Triticinae; Aegilops.
A0A453JUR3	Aegilops tauschii subsp. strangulata (Goatgrass)	2360241466	ubiquitin	PF00240	Eukaryota; Viridiplantae; Streptophyta; Embryophyta; Tracheophyta; Spermatophyta; Magnoliopsida; Liliopsida; Poales; Poaceae; BOP clade; Pooideae; Triticodae; Triticeae; Triticinae; Aegilops.
A0A453JUR9	Aegilops tauschii subsp. strangulata (Goatgrass)	3870923399	Dynamin_N~Dynamin_M~GED~ubiquitin	PF00350 PF01031 PF02212 PF00240	Eukaryota; Viridiplantae; Streptophyta; Embryophyta; Tracheophyta; Spermatophyta; Magnoliopsida; Liliopsida; Poales; Poaceae; BOP clade; Pooideae; Triticodae; Triticeae; Triticinae; Aegilops.
A0A453JUS0	Aegilops tauschii subsp. strangulata (Goatgrass)	2360241466	ubiquitin	PF00240	Eukaryota; Viridiplantae; Streptophyta; Embryophyta; Tracheophyta; Spermatophyta; Magnoliopsida; Liliopsida; Poales; Poaceae; BOP clade; Pooideae; Triticodae; Triticeae; Triticinae; Aegilops.
A0A453JUS5	Aegilops tauschii subsp. strangulata (Goatgrass)	2360241466	ubiquitin	PF00240	Eukaryota; Viridiplantae; Streptophyta; Embryophyta; Tracheophyta; Spermatophyta; Magnoliopsida; Liliopsida; Poales; Poaceae; BOP clade; Pooideae; Triticodae; Triticeae; Triticinae; Aegilops.
A0A453JUV2	Aegilops tauschii subsp. strangulata (Goatgrass)	1981883	GED~ubiquitin	PF02212 PF00240	Eukaryota; Viridiplantae; Streptophyta; Embryophyta; Tracheophyta; Spermatophyta; Magnoliopsida; Liliopsida; Poales; Poaceae; BOP clade; Pooideae; Triticodae; Triticeae; Triticinae; Aegilops.
A0A453JUW9	Aegilops tauschii subsp. strangulata (Goatgrass)	3870923399	Dynamin_N~Dynamin_M~GED~ubiquitin	PF00350 PF01031 PF02212 PF00240	Eukaryota; Viridiplantae; Streptophyta; Embryophyta; Tracheophyta; Spermatophyta; Magnoliopsida; Liliopsida; Poales; Poaceae; BOP clade; Pooideae; Triticodae; Triticeae; Triticinae; Aegilops.
A0A453JV03	Aegilops tauschii subsp. strangulata (Goatgrass)	1981883	GED~ubiquitin	PF02212 PF00240	Eukaryota; Viridiplantae; Streptophyta; Embryophyta; Tracheophyta; Spermatophyta; Magnoliopsida; Liliopsida; Poales; Poaceae; BOP clade; Pooideae; Triticodae; Triticeae; Triticinae; Aegilops.
A0A453JV16	Aegilops tauschii subsp. strangulata (Goatgrass)	3870923399	Dynamin_N~Dynamin_M~GED~ubiquitin	PF00350 PF01031 PF02212 PF00240	Eukaryota; Viridiplantae; Streptophyta; Embryophyta; Tracheophyta; Spermatophyta; Magnoliopsida; Liliopsida; Poales; Poaceae; BOP clade; Pooideae; Triticodae; Triticeae; Triticinae; Aegilops.
A0A453JVN1	Aegilops tauschii subsp. strangulata (Goatgrass)	1016571548	ubiquitin~ubiquitin~ubiquitin~ubiquitin	PF00240 PF00240 PF00240 PF00240	Eukaryota; Viridiplantae; Streptophyta; Embryophyta; Tracheophyta; Spermatophyta; Magnoliopsida; Liliopsida; Poales; Poaceae; BOP clade; Pooideae; Triticodae; Triticeae; Triticinae; Aegilops.
A0A453JVN6	Aegilops tauschii subsp. strangulata (Goatgrass)	208332127	ubiquitin~ubiquitin~ubiquitin	PF00240 PF00240 PF00240	Eukaryota; Viridiplantae; Streptophyta; Embryophyta; Tracheophyta; Spermatophyta; Magnoliopsida; Liliopsida; Poales; Poaceae; BOP clade; Pooideae; Triticodae; Triticeae; Triticinae; Aegilops.
A0A453JVR0	Aegilops tauschii subsp. strangulata (Goatgrass)	3044031469	ubiquitin~ubiquitin~ubiquitin~ubiquitin~ubiquitin	PF00240 PF00240 PF00240 PF00240 PF00240	Eukaryota; Viridiplantae; Streptophyta; Embryophyta; Tracheophyta; Spermatophyta; Magnoliopsida; Liliopsida; Poales; Poaceae; BOP clade; Pooideae; Triticodae; Triticeae; Triticinae; Aegilops.
A0A453JVR5	Aegilops tauschii subsp. strangulata (Goatgrass)	620380390	ubiquitin~ubiquitin	PF00240 PF00240	Eukaryota; Viridiplantae; Streptophyta; Embryophyta; Tracheophyta; Spermatophyta; Magnoliopsida; Liliopsida; Poales; Poaceae; BOP clade; Pooideae; Triticodae; Triticeae; Triticinae; Aegilops.
A0A453JVU7	Aegilops tauschii subsp. strangulata (Goatgrass)	620380390	ubiquitin~ubiquitin	PF00240 PF00240	Eukaryota; Viridiplantae; Streptophyta; Embryophyta; Tracheophyta; Spermatophyta; Magnoliopsida; Liliopsida; Poales; Poaceae; BOP clade; Pooideae; Triticodae; Triticeae; Triticinae; Aegilops.
A0A453JVV6	Aegilops tauschii subsp. strangulata (Goatgrass)	620380390	ubiquitin~ubiquitin	PF00240 PF00240	Eukaryota; Viridiplantae; Streptophyta; Embryophyta; Tracheophyta; Spermatophyta; Magnoliopsida; Liliopsida; Poales; Poaceae; BOP clade; Pooideae; Triticodae; Triticeae; Triticinae; Aegilops.
A0A453JVW3	Aegilops tauschii subsp. strangulata (Goatgrass)	620380390	ubiquitin~ubiquitin	PF00240 PF00240	Eukaryota; Viridiplantae; Streptophyta; Embryophyta; Tracheophyta; Spermatophyta; Magnoliopsida; Liliopsida; Poales; Poaceae; BOP clade; Pooideae; Triticodae; Triticeae; Triticinae; Aegilops.
A0A453JVX8	Aegilops tauschii subsp. strangulata (Goatgrass)	208332127	ubiquitin~ubiquitin~ubiquitin	PF00240 PF00240 PF00240	Eukaryota; Viridiplantae; Streptophyta; Embryophyta; Tracheophyta; Spermatophyta; Magnoliopsida; Liliopsida; Poales; Poaceae; BOP clade; Pooideae; Triticodae; Triticeae; Triticinae; Aegilops.
A0A453JW67	Aegilops tauschii subsp. strangulata (Goatgrass)	3961668806	ubiquitin~ubiquitin~ubiquitin~ubiquitin~ubiquitin~ubiquitin	PF00240 PF00240 PF00240 PF00240 PF00240 PF00240	Eukaryota; Viridiplantae; Streptophyta; Embryophyta; Tracheophyta; Spermatophyta; Magnoliopsida; Liliopsida; Poales; Poaceae; BOP clade; Pooideae; Triticodae; Triticeae; Triticinae; Aegilops.
A0A453JW75	Aegilops tauschii subsp. strangulata (Goatgrass)	3961668806	ubiquitin~ubiquitin~ubiquitin~ubiquitin~ubiquitin~ubiquitin	PF00240 PF00240 PF00240 PF00240 PF00240 PF00240	Eukaryota; Viridiplantae; Streptophyta; Embryophyta; Tracheophyta; Spermatophyta; Magnoliopsida; Liliopsida; Poales; Poaceae; BOP clade; Pooideae; Triticodae; Triticeae; Triticinae; Aegilops.
A0A453JW80	Aegilops tauschii subsp. strangulata (Goatgrass)	3961668806	ubiquitin~ubiquitin~ubiquitin~ubiquitin~ubiquitin~ubiquitin	PF00240 PF00240 PF00240 PF00240 PF00240 PF00240	Eukaryota; Viridiplantae; Streptophyta; Embryophyta; Tracheophyta; Spermatophyta; Magnoliopsida; Liliopsida; Poales; Poaceae; BOP clade; Pooideae; Triticodae; Triticeae; Triticinae; Aegilops.
A0A453KWV8	Aegilops tauschii subsp. strangulata (Goatgrass)	620380390	ubiquitin~ubiquitin	PF00240 PF00240	Eukaryota; Viridiplantae; Streptophyta; Embryophyta; Tracheophyta; Spermatophyta; Magnoliopsida; Liliopsida; Poales; Poaceae; BOP clade; Pooideae; Triticodae; Triticeae; Triticinae; Aegilops.
A0A453L3V8	Aegilops tauschii subsp. strangulata (Goatgrass)	2360241466	ubiquitin	PF00240	Eukaryota; Viridiplantae; Streptophyta; Embryophyta; Tracheophyta; Spermatophyta; Magnoliopsida; Liliopsida; Poales; Poaceae; BOP clade; Pooideae; Triticodae; Triticeae; Triticinae; Aegilops.
A0A453L3V9	Aegilops tauschii subsp. strangulata (Goatgrass)	3382203499	ubiquitin~Ribosomal_L40e	PF00240 PF01020	Eukaryota; Viridiplantae; Streptophyta; Embryophyta; Tracheophyta; Spermatophyta; Magnoliopsida; Liliopsida; Poales; Poaceae; BOP clade; Pooideae; Triticodae; Triticeae; Triticinae; Aegilops.
A0A453N3U4	Aegilops tauschii subsp. strangulata (Goatgrass)	620380390	ubiquitin~ubiquitin	PF00240 PF00240	Eukaryota; Viridiplantae; Streptophyta; Embryophyta; Tracheophyta; Spermatophyta; Magnoliopsida; Liliopsida; Poales; Poaceae; BOP clade; Pooideae; Triticodae; Triticeae; Triticinae; Aegilops.
A0A453N4X6	Aegilops tauschii subsp. strangulata (Goatgrass)	620380390	ubiquitin~ubiquitin	PF00240 PF00240	Eukaryota; Viridiplantae; Streptophyta; Embryophyta; Tracheophyta; Spermatophyta; Magnoliopsida; Liliopsida; Poales; Poaceae; BOP clade; Pooideae; Triticodae; Triticeae; Triticinae; Aegilops.
A0A453N4Y7	Aegilops tauschii subsp. strangulata (Goatgrass)	620380390	ubiquitin~ubiquitin	PF00240 PF00240	Eukaryota; Viridiplantae; Streptophyta; Embryophyta; Tracheophyta; Spermatophyta; Magnoliopsida; Liliopsida; Poales; Poaceae; BOP clade; Pooideae; Triticodae; Triticeae; Triticinae; Aegilops.
A0A453NBQ5	Aegilops tauschii subsp. strangulata (Goatgrass)	1016571548	ubiquitin~ubiquitin~ubiquitin~ubiquitin	PF00240 PF00240 PF00240 PF00240	Eukaryota; Viridiplantae; Streptophyta; Embryophyta; Tracheophyta; Spermatophyta; Magnoliopsida; Liliopsida; Poales; Poaceae; BOP clade; Pooideae; Triticodae; Triticeae; Triticinae; Aegilops.
A0A453NBR6	Aegilops tauschii subsp. strangulata (Goatgrass)	208332127	ubiquitin~ubiquitin~ubiquitin	PF00240 PF00240 PF00240	Eukaryota; Viridiplantae; Streptophyta; Embryophyta; Tracheophyta; Spermatophyta; Magnoliopsida; Liliopsida; Poales; Poaceae; BOP clade; Pooideae; Triticodae; Triticeae; Triticinae; Aegilops.
A0A453NBS1	Aegilops tauschii subsp. strangulata (Goatgrass)	2360241466	ubiquitin	PF00240	Eukaryota; Viridiplantae; Streptophyta; Embryophyta; Tracheophyta; Spermatophyta; Magnoliopsida; Liliopsida; Poales; Poaceae; BOP clade; Pooideae; Triticodae; Triticeae; Triticinae; Aegilops.
A0A453NBS2	Aegilops tauschii subsp. strangulata (Goatgrass)	1016571548	ubiquitin~ubiquitin~ubiquitin~ubiquitin	PF00240 PF00240 PF00240 PF00240	Eukaryota; Viridiplantae; Streptophyta; Embryophyta; Tracheophyta; Spermatophyta; Magnoliopsida; Liliopsida; Poales; Poaceae; BOP clade; Pooideae; Triticodae; Triticeae; Triticinae; Aegilops.
A0A453NBS5	Aegilops tauschii subsp. strangulata (Goatgrass)	208332127	ubiquitin~ubiquitin~ubiquitin	PF00240 PF00240 PF00240	Eukaryota; Viridiplantae; Streptophyta; Embryophyta; Tracheophyta; Spermatophyta; Magnoliopsida; Liliopsida; Poales; Poaceae; BOP clade; Pooideae; Triticodae; Triticeae; Triticinae; Aegilops.
A0A453NBW0	Aegilops tauschii subsp. strangulata (Goatgrass)	1016571548	ubiquitin~ubiquitin~ubiquitin~ubiquitin	PF00240 PF00240 PF00240 PF00240	Eukaryota; Viridiplantae; Streptophyta; Embryophyta; Tracheophyta; Spermatophyta; Magnoliopsida; Liliopsida; Poales; Poaceae; BOP clade; Pooideae; Triticodae; Triticeae; Triticinae; Aegilops.
A0A453NC57	Aegilops tauschii subsp. strangulata (Goatgrass)	1016571548	ubiquitin~ubiquitin~ubiquitin~ubiquitin	PF00240 PF00240 PF00240 PF00240	Eukaryota; Viridiplantae; Streptophyta; Embryophyta; Tracheophyta; Spermatophyta; Magnoliopsida; Liliopsida; Poales; Poaceae; BOP clade; Pooideae; Triticodae; Triticeae; Triticinae; Aegilops.
A0A453NEN9	Aegilops tauschii subsp. strangulata (Goatgrass)	3961668806	ubiquitin~ubiquitin~ubiquitin~ubiquitin~ubiquitin~ubiquitin	PF00240 PF00240 PF00240 PF00240 PF00240 PF00240	Eukaryota; Viridiplantae; Streptophyta; Embryophyta; Tracheophyta; Spermatophyta; Magnoliopsida; Liliopsida; Poales; Poaceae; BOP clade; Pooideae; Triticodae; Triticeae; Triticinae; Aegilops.
A0A453NEP7	Aegilops tauschii subsp. strangulata (Goatgrass)	643538498	ubiquitin~ubiquitin~ubiquitin~ubiquitin~ubiquitin~ubiquitin~ubiquitin	PF00240 PF00240 PF00240 PF00240 PF00240 PF00240 PF00240	Eukaryota; Viridiplantae; Streptophyta; Embryophyta; Tracheophyta; Spermatophyta; Magnoliopsida; Liliopsida; Poales; Poaceae; BOP clade; Pooideae; Triticodae; Triticeae; Triticinae; Aegilops.
A0A453NEQ4	Aegilops tauschii subsp. strangulata (Goatgrass)	2360241466	ubiquitin	PF00240	Eukaryota; Viridiplantae; Streptophyta; Embryophyta; Tracheophyta; Spermatophyta; Magnoliopsida; Liliopsida; Poales; Poaceae; BOP clade; Pooideae; Triticodae; Triticeae; Triticinae; Aegilops.
A0A453NEQ8	Aegilops tauschii subsp. strangulata (Goatgrass)	620380390	ubiquitin~ubiquitin	PF00240 PF00240	Eukaryota; Viridiplantae; Streptophyta; Embryophyta; Tracheophyta; Spermatophyta; Magnoliopsida; Liliopsida; Poales; Poaceae; BOP clade; Pooideae; Triticodae; Triticeae; Triticinae; Aegilops.
A0A453NER7	Aegilops tauschii subsp. strangulata (Goatgrass)	2360241466	ubiquitin	PF00240	Eukaryota; Viridiplantae; Streptophyta; Embryophyta; Tracheophyta; Spermatophyta; Magnoliopsida; Liliopsida; Poales; Poaceae; BOP clade; Pooideae; Triticodae; Triticeae; Triticinae; Aegilops.
A0A453NEX6	Aegilops tauschii subsp. strangulata (Goatgrass)	2360241466	ubiquitin	PF00240	Eukaryota; Viridiplantae; Streptophyta; Embryophyta; Tracheophyta; Spermatophyta; Magnoliopsida; Liliopsida; Poales; Poaceae; BOP clade; Pooideae; Triticodae; Triticeae; Triticinae; Aegilops.
A0A453NEY3	Aegilops tauschii subsp. strangulata (Goatgrass)	208332127	ubiquitin~ubiquitin~ubiquitin	PF00240 PF00240 PF00240	Eukaryota; Viridiplantae; Streptophyta; Embryophyta; Tracheophyta; Spermatophyta; Magnoliopsida; Liliopsida; Poales; Poaceae; BOP clade; Pooideae; Triticodae; Triticeae; Triticinae; Aegilops.
A0A453NEY8	Aegilops tauschii subsp. strangulata (Goatgrass)	2360241466	ubiquitin	PF00240	Eukaryota; Viridiplantae; Streptophyta; Embryophyta; Tracheophyta; Spermatophyta; Magnoliopsida; Liliopsida; Poales; Poaceae; BOP clade; Pooideae; Triticodae; Triticeae; Triticinae; Aegilops.
A0A453NF03	Aegilops tauschii subsp. strangulata (Goatgrass)	2360241466	ubiquitin	PF00240	Eukaryota; Viridiplantae; Streptophyta; Embryophyta; Tracheophyta; Spermatophyta; Magnoliopsida; Liliopsida; Poales; Poaceae; BOP clade; Pooideae; Triticodae; Triticeae; Triticinae; Aegilops.
A0A453NFF1	Aegilops tauschii subsp. strangulata (Goatgrass)	3044031469	ubiquitin~ubiquitin~ubiquitin~ubiquitin~ubiquitin	PF00240 PF00240 PF00240 PF00240 PF00240	Eukaryota; Viridiplantae; Streptophyta; Embryophyta; Tracheophyta; Spermatophyta; Magnoliopsida; Liliopsida; Poales; Poaceae; BOP clade; Pooideae; Triticodae; Triticeae; Triticinae; Aegilops.
A0A453NHN6	Aegilops tauschii subsp. strangulata (Goatgrass)	620380390	ubiquitin~ubiquitin	PF00240 PF00240	Eukaryota; Viridiplantae; Streptophyta; Embryophyta; Tracheophyta; Spermatophyta; Magnoliopsida; Liliopsida; Poales; Poaceae; BOP clade; Pooideae; Triticodae; Triticeae; Triticinae; Aegilops.
A0A453NHP8	Aegilops tauschii subsp. strangulata (Goatgrass)	3382203499	ubiquitin~Ribosomal_L40e	PF00240 PF01020	Eukaryota; Viridiplantae; Streptophyta; Embryophyta; Tracheophyta; Spermatophyta; Magnoliopsida; Liliopsida; Poales; Poaceae; BOP clade; Pooideae; Triticodae; Triticeae; Triticinae; Aegilops.
A0A453NIP8	Aegilops tauschii subsp. strangulata (Goatgrass)	2360241466	ubiquitin	PF00240	Eukaryota; Viridiplantae; Streptophyta; Embryophyta; Tracheophyta; Spermatophyta; Magnoliopsida; Liliopsida; Poales; Poaceae; BOP clade; Pooideae; Triticodae; Triticeae; Triticinae; Aegilops.
A0A453PBF6	Aegilops tauschii subsp. strangulata (Goatgrass)	620380390	ubiquitin~ubiquitin	PF00240 PF00240	Eukaryota; Viridiplantae; Streptophyta; Embryophyta; Tracheophyta; Spermatophyta; Magnoliopsida; Liliopsida; Poales; Poaceae; BOP clade; Pooideae; Triticodae; Triticeae; Triticinae; Aegilops.
A0A453PBH4	Aegilops tauschii subsp. strangulata (Goatgrass)	620380390	ubiquitin~ubiquitin	PF00240 PF00240	Eukaryota; Viridiplantae; Streptophyta; Embryophyta; Tracheophyta; Spermatophyta; Magnoliopsida; Liliopsida; Poales; Poaceae; BOP clade; Pooideae; Triticodae; Triticeae; Triticinae; Aegilops.
A0A453PBK0	Aegilops tauschii subsp. strangulata (Goatgrass)	2360241466	ubiquitin	PF00240	Eukaryota; Viridiplantae; Streptophyta; Embryophyta; Tracheophyta; Spermatophyta; Magnoliopsida; Liliopsida; Poales; Poaceae; BOP clade; Pooideae; Triticodae; Triticeae; Triticinae; Aegilops.
A0A453PBR7	Aegilops tauschii subsp. strangulata (Goatgrass)	2360241466	ubiquitin	PF00240	Eukaryota; Viridiplantae; Streptophyta; Embryophyta; Tracheophyta; Spermatophyta; Magnoliopsida; Liliopsida; Poales; Poaceae; BOP clade; Pooideae; Triticodae; Triticeae; Triticinae; Aegilops.
A0A453QWX9	Aegilops tauschii subsp. strangulata (Goatgrass)	620380390	ubiquitin~ubiquitin	PF00240 PF00240	Eukaryota; Viridiplantae; Streptophyta; Embryophyta; Tracheophyta; Spermatophyta; Magnoliopsida; Liliopsida; Poales; Poaceae; BOP clade; Pooideae; Triticodae; Triticeae; Triticinae; Aegilops.
A0A453SV21	Aegilops tauschii subsp. strangulata (Goatgrass)	620380390	ubiquitin~ubiquitin	PF00240 PF00240	Eukaryota; Viridiplantae; Streptophyta; Embryophyta; Tracheophyta; Spermatophyta; Magnoliopsida; Liliopsida; Poales; Poaceae; BOP clade; Pooideae; Triticodae; Triticeae; Triticinae; Aegilops.
A0A453SV33	Aegilops tauschii subsp. strangulata (Goatgrass)	208332127	ubiquitin~ubiquitin~ubiquitin	PF00240 PF00240 PF00240	Eukaryota; Viridiplantae; Streptophyta; Embryophyta; Tracheophyta; Spermatophyta; Magnoliopsida; Liliopsida; Poales; Poaceae; BOP clade; Pooideae; Triticodae; Triticeae; Triticinae; Aegilops.
A0A453SV38	Aegilops tauschii subsp. strangulata (Goatgrass)	208332127	ubiquitin~ubiquitin~ubiquitin	PF00240 PF00240 PF00240	Eukaryota; Viridiplantae; Streptophyta; Embryophyta; Tracheophyta; Spermatophyta; Magnoliopsida; Liliopsida; Poales; Poaceae; BOP clade; Pooideae; Triticodae; Triticeae; Triticinae; Aegilops.
A0A453SV42	Aegilops tauschii subsp. strangulata (Goatgrass)	620380390	ubiquitin~ubiquitin	PF00240 PF00240	Eukaryota; Viridiplantae; Streptophyta; Embryophyta; Tracheophyta; Spermatophyta; Magnoliopsida; Liliopsida; Poales; Poaceae; BOP clade; Pooideae; Triticodae; Triticeae; Triticinae; Aegilops.
A0A453SV97	Aegilops tauschii subsp. strangulata (Goatgrass)	620380390	ubiquitin~ubiquitin	PF00240 PF00240	Eukaryota; Viridiplantae; Streptophyta; Embryophyta; Tracheophyta; Spermatophyta; Magnoliopsida; Liliopsida; Poales; Poaceae; BOP clade; Pooideae; Triticodae; Triticeae; Triticinae; Aegilops.
A0A453SVC3	Aegilops tauschii subsp. strangulata (Goatgrass)	3961668806	ubiquitin~ubiquitin~ubiquitin~ubiquitin~ubiquitin~ubiquitin	PF00240 PF00240 PF00240 PF00240 PF00240 PF00240	Eukaryota; Viridiplantae; Streptophyta; Embryophyta; Tracheophyta; Spermatophyta; Magnoliopsida; Liliopsida; Poales; Poaceae; BOP clade; Pooideae; Triticodae; Triticeae; Triticinae; Aegilops.
A0A453SVC6	Aegilops tauschii subsp. strangulata (Goatgrass)	643538498	ubiquitin~ubiquitin~ubiquitin~ubiquitin~ubiquitin~ubiquitin~ubiquitin	PF00240 PF00240 PF00240 PF00240 PF00240 PF00240 PF00240	Eukaryota; Viridiplantae; Streptophyta; Embryophyta; Tracheophyta; Spermatophyta; Magnoliopsida; Liliopsida; Poales; Poaceae; BOP clade; Pooideae; Triticodae; Triticeae; Triticinae; Aegilops.
A0A453SVD1	Aegilops tauschii subsp. strangulata (Goatgrass)	2360241466	ubiquitin	PF00240	Eukaryota; Viridiplantae; Streptophyta; Embryophyta; Tracheophyta; Spermatophyta; Magnoliopsida; Liliopsida; Poales; Poaceae; BOP clade; Pooideae; Triticodae; Triticeae; Triticinae; Aegilops.
A0A453SVD4	Aegilops tauschii subsp. strangulata (Goatgrass)	2360241466	ubiquitin	PF00240	Eukaryota; Viridiplantae; Streptophyta; Embryophyta; Tracheophyta; Spermatophyta; Magnoliopsida; Liliopsida; Poales; Poaceae; BOP clade; Pooideae; Triticodae; Triticeae; Triticinae; Aegilops.
A0A453SVD5	Aegilops tauschii subsp. strangulata (Goatgrass)	620380390	ubiquitin~ubiquitin	PF00240 PF00240	Eukaryota; Viridiplantae; Streptophyta; Embryophyta; Tracheophyta; Spermatophyta; Magnoliopsida; Liliopsida; Poales; Poaceae; BOP clade; Pooideae; Triticodae; Triticeae; Triticinae; Aegilops.
A0A453SVD9	Aegilops tauschii subsp. strangulata (Goatgrass)	620380390	ubiquitin~ubiquitin	PF00240 PF00240	Eukaryota; Viridiplantae; Streptophyta; Embryophyta; Tracheophyta; Spermatophyta; Magnoliopsida; Liliopsida; Poales; Poaceae; BOP clade; Pooideae; Triticodae; Triticeae; Triticinae; Aegilops.
A0A453SVE2	Aegilops tauschii subsp. strangulata (Goatgrass)	620380390	ubiquitin~ubiquitin	PF00240 PF00240	Eukaryota; Viridiplantae; Streptophyta; Embryophyta; Tracheophyta; Spermatophyta; Magnoliopsida; Liliopsida; Poales; Poaceae; BOP clade; Pooideae; Triticodae; Triticeae; Triticinae; Aegilops.
A0A453SVE4	Aegilops tauschii subsp. strangulata (Goatgrass)	620380390	ubiquitin~ubiquitin	PF00240 PF00240	Eukaryota; Viridiplantae; Streptophyta; Embryophyta; Tracheophyta; Spermatophyta; Magnoliopsida; Liliopsida; Poales; Poaceae; BOP clade; Pooideae; Triticodae; Triticeae; Triticinae; Aegilops.
A0A453SVE7	Aegilops tauschii subsp. strangulata (Goatgrass)	2360241466	ubiquitin	PF00240	Eukaryota; Viridiplantae; Streptophyta; Embryophyta; Tracheophyta; Spermatophyta; Magnoliopsida; Liliopsida; Poales; Poaceae; BOP clade; Pooideae; Triticodae; Triticeae; Triticinae; Aegilops.
A0A453SVE8	Aegilops tauschii subsp. strangulata (Goatgrass)	620380390	ubiquitin~ubiquitin	PF00240 PF00240	Eukaryota; Viridiplantae; Streptophyta; Embryophyta; Tracheophyta; Spermatophyta; Magnoliopsida; Liliopsida; Poales; Poaceae; BOP clade; Pooideae; Triticodae; Triticeae; Triticinae; Aegilops.
A0A453SVF1	Aegilops tauschii subsp. strangulata (Goatgrass)	620380390	ubiquitin~ubiquitin	PF00240 PF00240	Eukaryota; Viridiplantae; Streptophyta; Embryophyta; Tracheophyta; Spermatophyta; Magnoliopsida; Liliopsida; Poales; Poaceae; BOP clade; Pooideae; Triticodae; Triticeae; Triticinae; Aegilops.
A0A453SVF6	Aegilops tauschii subsp. strangulata (Goatgrass)	3044031469	ubiquitin~ubiquitin~ubiquitin~ubiquitin~ubiquitin	PF00240 PF00240 PF00240 PF00240 PF00240	Eukaryota; Viridiplantae; Streptophyta; Embryophyta; Tracheophyta; Spermatophyta; Magnoliopsida; Liliopsida; Poales; Poaceae; BOP clade; Pooideae; Triticodae; Triticeae; Triticinae; Aegilops.
A0A453SVG1	Aegilops tauschii subsp. strangulata (Goatgrass)	620380390	ubiquitin~ubiquitin	PF00240 PF00240	Eukaryota; Viridiplantae; Streptophyta; Embryophyta; Tracheophyta; Spermatophyta; Magnoliopsida; Liliopsida; Poales; Poaceae; BOP clade; Pooideae; Triticodae; Triticeae; Triticinae; Aegilops.
A0A453SVG6	Aegilops tauschii subsp. strangulata (Goatgrass)	620380390	ubiquitin~ubiquitin	PF00240 PF00240	Eukaryota; Viridiplantae; Streptophyta; Embryophyta; Tracheophyta; Spermatophyta; Magnoliopsida; Liliopsida; Poales; Poaceae; BOP clade; Pooideae; Triticodae; Triticeae; Triticinae; Aegilops.
A0A453SVH2	Aegilops tauschii subsp. strangulata (Goatgrass)	620380390	ubiquitin~ubiquitin	PF00240 PF00240	Eukaryota; Viridiplantae; Streptophyta; Embryophyta; Tracheophyta; Spermatophyta; Magnoliopsida; Liliopsida; Poales; Poaceae; BOP clade; Pooideae; Triticodae; Triticeae; Triticinae; Aegilops.
A0A453SVJ0	Aegilops tauschii subsp. strangulata (Goatgrass)	3044031469	ubiquitin~ubiquitin~ubiquitin~ubiquitin~ubiquitin	PF00240 PF00240 PF00240 PF00240 PF00240	Eukaryota; Viridiplantae; Streptophyta; Embryophyta; Tracheophyta; Spermatophyta; Magnoliopsida; Liliopsida; Poales; Poaceae; BOP clade; Pooideae; Triticodae; Triticeae; Triticinae; Aegilops.
A0A453SVJ3	Aegilops tauschii subsp. strangulata (Goatgrass)	208332127	ubiquitin~ubiquitin~ubiquitin	PF00240 PF00240 PF00240	Eukaryota; Viridiplantae; Streptophyta; Embryophyta; Tracheophyta; Spermatophyta; Magnoliopsida; Liliopsida; Poales; Poaceae; BOP clade; Pooideae; Triticodae; Triticeae; Triticinae; Aegilops.
A0A453SXC6	Aegilops tauschii subsp. strangulata (Goatgrass)	2360241466	ubiquitin	PF00240	Eukaryota; Viridiplantae; Streptophyta; Embryophyta; Tracheophyta; Spermatophyta; Magnoliopsida; Liliopsida; Poales; Poaceae; BOP clade; Pooideae; Triticodae; Triticeae; Triticinae; Aegilops.
A0A453SXD1	Aegilops tauschii subsp. strangulata (Goatgrass)	2360241466	ubiquitin	PF00240	Eukaryota; Viridiplantae; Streptophyta; Embryophyta; Tracheophyta; Spermatophyta; Magnoliopsida; Liliopsida; Poales; Poaceae; BOP clade; Pooideae; Triticodae; Triticeae; Triticinae; Aegilops.
A0A453SXD6	Aegilops tauschii subsp. strangulata (Goatgrass)	2360241466	ubiquitin	PF00240	Eukaryota; Viridiplantae; Streptophyta; Embryophyta; Tracheophyta; Spermatophyta; Magnoliopsida; Liliopsida; Poales; Poaceae; BOP clade; Pooideae; Triticodae; Triticeae; Triticinae; Aegilops.
A0A453SXE1	Aegilops tauschii subsp. strangulata (Goatgrass)	2360241466	ubiquitin	PF00240	Eukaryota; Viridiplantae; Streptophyta; Embryophyta; Tracheophyta; Spermatophyta; Magnoliopsida; Liliopsida; Poales; Poaceae; BOP clade; Pooideae; Triticodae; Triticeae; Triticinae; Aegilops.
A0A453SXE5	Aegilops tauschii subsp. strangulata (Goatgrass)	208332127	ubiquitin~ubiquitin~ubiquitin	PF00240 PF00240 PF00240	Eukaryota; Viridiplantae; Streptophyta; Embryophyta; Tracheophyta; Spermatophyta; Magnoliopsida; Liliopsida; Poales; Poaceae; BOP clade; Pooideae; Triticodae; Triticeae; Triticinae; Aegilops.
A0A453SXM4	Aegilops tauschii subsp. strangulata (Goatgrass)	2360241466	ubiquitin	PF00240	Eukaryota; Viridiplantae; Streptophyta; Embryophyta; Tracheophyta; Spermatophyta; Magnoliopsida; Liliopsida; Poales; Poaceae; BOP clade; Pooideae; Triticodae; Triticeae; Triticinae; Aegilops.
A0A453SXP3	Aegilops tauschii subsp. strangulata (Goatgrass)	2360241466	ubiquitin	PF00240	Eukaryota; Viridiplantae; Streptophyta; Embryophyta; Tracheophyta; Spermatophyta; Magnoliopsida; Liliopsida; Poales; Poaceae; BOP clade; Pooideae; Triticodae; Triticeae; Triticinae; Aegilops.
A0A453SXR7	Aegilops tauschii subsp. strangulata (Goatgrass)	2360241466	ubiquitin	PF00240	Eukaryota; Viridiplantae; Streptophyta; Embryophyta; Tracheophyta; Spermatophyta; Magnoliopsida; Liliopsida; Poales; Poaceae; BOP clade; Pooideae; Triticodae; Triticeae; Triticinae; Aegilops.
A0A453SXS5	Aegilops tauschii subsp. strangulata (Goatgrass)	208332127	ubiquitin~ubiquitin~ubiquitin	PF00240 PF00240 PF00240	Eukaryota; Viridiplantae; Streptophyta; Embryophyta; Tracheophyta; Spermatophyta; Magnoliopsida; Liliopsida; Poales; Poaceae; BOP clade; Pooideae; Triticodae; Triticeae; Triticinae; Aegilops.
A0A453SXT0	Aegilops tauschii subsp. strangulata (Goatgrass)	2360241466	ubiquitin	PF00240	Eukaryota; Viridiplantae; Streptophyta; Embryophyta; Tracheophyta; Spermatophyta; Magnoliopsida; Liliopsida; Poales; Poaceae; BOP clade; Pooideae; Triticodae; Triticeae; Triticinae; Aegilops.
A0A453SXT1	Aegilops tauschii subsp. strangulata (Goatgrass)	2360241466	ubiquitin	PF00240	Eukaryota; Viridiplantae; Streptophyta; Embryophyta; Tracheophyta; Spermatophyta; Magnoliopsida; Liliopsida; Poales; Poaceae; BOP clade; Pooideae; Triticodae; Triticeae; Triticinae; Aegilops.
A0A453SXT6	Aegilops tauschii subsp. strangulata (Goatgrass)	2360241466	ubiquitin	PF00240	Eukaryota; Viridiplantae; Streptophyta; Embryophyta; Tracheophyta; Spermatophyta; Magnoliopsida; Liliopsida; Poales; Poaceae; BOP clade; Pooideae; Triticodae; Triticeae; Triticinae; Aegilops.
A0A453SXT7	Aegilops tauschii subsp. strangulata (Goatgrass)	208332127	ubiquitin~ubiquitin~ubiquitin	PF00240 PF00240 PF00240	Eukaryota; Viridiplantae; Streptophyta; Embryophyta; Tracheophyta; Spermatophyta; Magnoliopsida; Liliopsida; Poales; Poaceae; BOP clade; Pooideae; Triticodae; Triticeae; Triticinae; Aegilops.
A0A453SXT9	Aegilops tauschii subsp. strangulata (Goatgrass)	2360241466	ubiquitin	PF00240	Eukaryota; Viridiplantae; Streptophyta; Embryophyta; Tracheophyta; Spermatophyta; Magnoliopsida; Liliopsida; Poales; Poaceae; BOP clade; Pooideae; Triticodae; Triticeae; Triticinae; Aegilops.
A0A453SXU3	Aegilops tauschii subsp. strangulata (Goatgrass)	620380390	ubiquitin~ubiquitin	PF00240 PF00240	Eukaryota; Viridiplantae; Streptophyta; Embryophyta; Tracheophyta; Spermatophyta; Magnoliopsida; Liliopsida; Poales; Poaceae; BOP clade; Pooideae; Triticodae; Triticeae; Triticinae; Aegilops.
A0A453SXU4	Aegilops tauschii subsp. strangulata (Goatgrass)	2360241466	ubiquitin	PF00240	Eukaryota; Viridiplantae; Streptophyta; Embryophyta; Tracheophyta; Spermatophyta; Magnoliopsida; Liliopsida; Poales; Poaceae; BOP clade; Pooideae; Triticodae; Triticeae; Triticinae; Aegilops.
A0A453SXU8	Aegilops tauschii subsp. strangulata (Goatgrass)	2360241466	ubiquitin	PF00240	Eukaryota; Viridiplantae; Streptophyta; Embryophyta; Tracheophyta; Spermatophyta; Magnoliopsida; Liliopsida; Poales; Poaceae; BOP clade; Pooideae; Triticodae; Triticeae; Triticinae; Aegilops.
A0A453SXU9	Aegilops tauschii subsp. strangulata (Goatgrass)	620380390	ubiquitin~ubiquitin	PF00240 PF00240	Eukaryota; Viridiplantae; Streptophyta; Embryophyta; Tracheophyta; Spermatophyta; Magnoliopsida; Liliopsida; Poales; Poaceae; BOP clade; Pooideae; Triticodae; Triticeae; Triticinae; Aegilops.
A0A453SXV1	Aegilops tauschii subsp. strangulata (Goatgrass)	620380390	ubiquitin~ubiquitin	PF00240 PF00240	Eukaryota; Viridiplantae; Streptophyta; Embryophyta; Tracheophyta; Spermatophyta; Magnoliopsida; Liliopsida; Poales; Poaceae; BOP clade; Pooideae; Triticodae; Triticeae; Triticinae; Aegilops.
A0A453SXV2	Aegilops tauschii subsp. strangulata (Goatgrass)	2360241466	ubiquitin	PF00240	Eukaryota; Viridiplantae; Streptophyta; Embryophyta; Tracheophyta; Spermatophyta; Magnoliopsida; Liliopsida; Poales; Poaceae; BOP clade; Pooideae; Triticodae; Triticeae; Triticinae; Aegilops.
A0A453SXV4	Aegilops tauschii subsp. strangulata (Goatgrass)	2360241466	ubiquitin	PF00240	Eukaryota; Viridiplantae; Streptophyta; Embryophyta; Tracheophyta; Spermatophyta; Magnoliopsida; Liliopsida; Poales; Poaceae; BOP clade; Pooideae; Triticodae; Triticeae; Triticinae; Aegilops.
A0A453SXX7	Aegilops tauschii subsp. strangulata (Goatgrass)	2360241466	ubiquitin	PF00240	Eukaryota; Viridiplantae; Streptophyta; Embryophyta; Tracheophyta; Spermatophyta; Magnoliopsida; Liliopsida; Poales; Poaceae; BOP clade; Pooideae; Triticodae; Triticeae; Triticinae; Aegilops.
A0A453SXY2	Aegilops tauschii subsp. strangulata (Goatgrass)	2360241466	ubiquitin	PF00240	Eukaryota; Viridiplantae; Streptophyta; Embryophyta; Tracheophyta; Spermatophyta; Magnoliopsida; Liliopsida; Poales; Poaceae; BOP clade; Pooideae; Triticodae; Triticeae; Triticinae; Aegilops.
A0A453SXZ3	Aegilops tauschii subsp. strangulata (Goatgrass)	2360241466	ubiquitin	PF00240	Eukaryota; Viridiplantae; Streptophyta; Embryophyta; Tracheophyta; Spermatophyta; Magnoliopsida; Liliopsida; Poales; Poaceae; BOP clade; Pooideae; Triticodae; Triticeae; Triticinae; Aegilops.
A0A453SXZ8	Aegilops tauschii subsp. strangulata (Goatgrass)	2360241466	ubiquitin	PF00240	Eukaryota; Viridiplantae; Streptophyta; Embryophyta; Tracheophyta; Spermatophyta; Magnoliopsida; Liliopsida; Poales; Poaceae; BOP clade; Pooideae; Triticodae; Triticeae; Triticinae; Aegilops.
A0A453SZX8	Aegilops tauschii subsp. strangulata (Goatgrass)	620380390	ubiquitin~ubiquitin	PF00240 PF00240	Eukaryota; Viridiplantae; Streptophyta; Embryophyta; Tracheophyta; Spermatophyta; Magnoliopsida; Liliopsida; Poales; Poaceae; BOP clade; Pooideae; Triticodae; Triticeae; Triticinae; Aegilops.
A0A453T062	Aegilops tauschii subsp. strangulata (Goatgrass)	620380390	ubiquitin~ubiquitin	PF00240 PF00240	Eukaryota; Viridiplantae; Streptophyta; Embryophyta; Tracheophyta; Spermatophyta; Magnoliopsida; Liliopsida; Poales; Poaceae; BOP clade; Pooideae; Triticodae; Triticeae; Triticinae; Aegilops.
A0A453T074	Aegilops tauschii subsp. strangulata (Goatgrass)	620380390	ubiquitin~ubiquitin	PF00240 PF00240	Eukaryota; Viridiplantae; Streptophyta; Embryophyta; Tracheophyta; Spermatophyta; Magnoliopsida; Liliopsida; Poales; Poaceae; BOP clade; Pooideae; Triticodae; Triticeae; Triticinae; Aegilops.
A0A453T095	Aegilops tauschii subsp. strangulata (Goatgrass)	2360241466	ubiquitin	PF00240	Eukaryota; Viridiplantae; Streptophyta; Embryophyta; Tracheophyta; Spermatophyta; Magnoliopsida; Liliopsida; Poales; Poaceae; BOP clade; Pooideae; Triticodae; Triticeae; Triticinae; Aegilops.
A0A453T1C8	Aegilops tauschii subsp. strangulata (Goatgrass)	3382203499	ubiquitin~Ribosomal_L40e	PF00240 PF01020	Eukaryota; Viridiplantae; Streptophyta; Embryophyta; Tracheophyta; Spermatophyta; Magnoliopsida; Liliopsida; Poales; Poaceae; BOP clade; Pooideae; Triticodae; Triticeae; Triticinae; Aegilops.
A0A453T540	Aegilops tauschii subsp. strangulata (Goatgrass)	2360241466	ubiquitin	PF00240	Eukaryota; Viridiplantae; Streptophyta; Embryophyta; Tracheophyta; Spermatophyta; Magnoliopsida; Liliopsida; Poales; Poaceae; BOP clade; Pooideae; Triticodae; Triticeae; Triticinae; Aegilops.
K5WX04	Agaricus bisporus var. burnettii (strain JB137-S8 / ATCC MYA-4627 / FGSC 10392) (White button mushroom)	3382203499	ubiquitin~Ribosomal_L40e	PF00240 PF01020	Eukaryota; Fungi; Dikarya; Basidiomycota; Agaricomycotina; Agaricomycetes; Agaricomycetidae; Agaricales; Agaricaceae; Agaricus.
K5XEW1	Agaricus bisporus var. burnettii (strain JB137-S8 / ATCC MYA-4627 / FGSC 10392) (White button mushroom)	1434187759	ubiquitin~Ribosomal_S27	PF00240 PF01599	Eukaryota; Fungi; Dikarya; Basidiomycota; Agaricomycotina; Agaricomycetes; Agaricomycetidae; Agaricales; Agaricaceae; Agaricus.
K5XJP2	Agaricus bisporus var. burnettii (strain JB137-S8 / ATCC MYA-4627 / FGSC 10392) (White button mushroom)	1016571548	ubiquitin~ubiquitin~ubiquitin~ubiquitin	PF00240 PF00240 PF00240 PF00240	Eukaryota; Fungi; Dikarya; Basidiomycota; Agaricomycotina; Agaricomycetes; Agaricomycetidae; Agaricales; Agaricaceae; Agaricus.
A0A1W4XBF2	Agrilus planipennis (Emerald ash borer) (Agrilus marcopoli)	1434187759	ubiquitin~Ribosomal_S27	PF00240 PF01599	Eukaryota; Metazoa; Ecdysozoa; Arthropoda; Hexapoda; Insecta; Pterygota; Neoptera; Holometabola; Coleoptera; Polyphaga; Elateriformia; Buprestoidea; Buprestidae; Agrilinae; Agrilus.
A0A1W4XWD7	Agrilus planipennis (Emerald ash borer) (Agrilus marcopoli)	3382203499	ubiquitin~Ribosomal_L40e	PF00240 PF01020	Eukaryota; Metazoa; Ecdysozoa; Arthropoda; Hexapoda; Insecta; Pterygota; Neoptera; Holometabola; Coleoptera; Polyphaga; Elateriformia; Buprestoidea; Buprestidae; Agrilinae; Agrilus.
D2GV37	Ailuropoda melanoleuca (Giant panda)	3382203499	ubiquitin~Ribosomal_L40e	PF00240 PF01020	Eukaryota; Metazoa; Chordata; Craniata; Vertebrata; Euteleostomi; Mammalia; Eutheria; Laurasiatheria; Carnivora; Caniformia; Ursidae; Ailuropoda.
D2HFP2	Ailuropoda melanoleuca (Giant panda)	208332127	ubiquitin~ubiquitin~ubiquitin	PF00240 PF00240 PF00240	Eukaryota; Metazoa; Chordata; Craniata; Vertebrata; Euteleostomi; Mammalia; Eutheria; Laurasiatheria; Carnivora; Caniformia; Ursidae; Ailuropoda.
G1LBG7	Ailuropoda melanoleuca (Giant panda)	1434187759	ubiquitin~Ribosomal_S27	PF00240 PF01599	Eukaryota; Metazoa; Chordata; Craniata; Vertebrata; Euteleostomi; Mammalia; Eutheria; Laurasiatheria; Carnivora; Caniformia; Ursidae; Ailuropoda.
G1MAL3	Ailuropoda melanoleuca (Giant panda)	2360241466	ubiquitin	PF00240	Eukaryota; Metazoa; Chordata; Craniata; Vertebrata; Euteleostomi; Mammalia; Eutheria; Laurasiatheria; Carnivora; Caniformia; Ursidae; Ailuropoda.
G1MLE1	Ailuropoda melanoleuca (Giant panda)	2360241466	ubiquitin	PF00240	Eukaryota; Metazoa; Chordata; Craniata; Vertebrata; Euteleostomi; Mammalia; Eutheria; Laurasiatheria; Carnivora; Caniformia; Ursidae; Ailuropoda.
C0NMY3	Ajellomyces capsulatus (strain G186AR / H82 / ATCC MYA-2454 / RMSCC 2432) (Darling's disease fungus) (Histoplasma capsulatum)	1016571548	ubiquitin~ubiquitin~ubiquitin~ubiquitin	PF00240 PF00240 PF00240 PF00240	Eukaryota; Fungi; Dikarya; Ascomycota; Pezizomycotina; Eurotiomycetes; Eurotiomycetidae; Onygenales; Ajellomycetaceae; Histoplasma.
C0NSR9	Ajellomyces capsulatus (strain G186AR / H82 / ATCC MYA-2454 / RMSCC 2432) (Darling's disease fungus) (Histoplasma capsulatum)	3382203499	ubiquitin~Ribosomal_L40e	PF00240 PF01020	Eukaryota; Fungi; Dikarya; Ascomycota; Pezizomycotina; Eurotiomycetes; Eurotiomycetidae; Onygenales; Ajellomycetaceae; Histoplasma.
C0NW74	Ajellomyces capsulatus (strain G186AR / H82 / ATCC MYA-2454 / RMSCC 2432) (Darling's disease fungus) (Histoplasma capsulatum)	1434187759	ubiquitin~Ribosomal_S27	PF00240 PF01599	Eukaryota; Fungi; Dikarya; Ascomycota; Pezizomycotina; Eurotiomycetes; Eurotiomycetidae; Onygenales; Ajellomycetaceae; Histoplasma.
C6H2L9	Ajellomyces capsulatus (strain H143) (Darling's disease fungus) (Histoplasma capsulatum)	1016571548	ubiquitin~ubiquitin~ubiquitin~ubiquitin	PF00240 PF00240 PF00240 PF00240	Eukaryota; Fungi; Dikarya; Ascomycota; Pezizomycotina; Eurotiomycetes; Eurotiomycetidae; Onygenales; Ajellomycetaceae; Histoplasma.
C6HC36	Ajellomyces capsulatus (strain H143) (Darling's disease fungus) (Histoplasma capsulatum)	1434187759	ubiquitin~Ribosomal_S27	PF00240 PF01599	Eukaryota; Fungi; Dikarya; Ascomycota; Pezizomycotina; Eurotiomycetes; Eurotiomycetidae; Onygenales; Ajellomycetaceae; Histoplasma.
C6HE54	Ajellomyces capsulatus (strain H143) (Darling's disease fungus) (Histoplasma capsulatum)	3382203499	ubiquitin~Ribosomal_L40e	PF00240 PF01020	Eukaryota; Fungi; Dikarya; Ascomycota; Pezizomycotina; Eurotiomycetes; Eurotiomycetidae; Onygenales; Ajellomycetaceae; Histoplasma.
F0U5G7	Ajellomyces capsulatus (strain H88) (Darling's disease fungus) (Histoplasma capsulatum)	1016571548	ubiquitin~ubiquitin~ubiquitin~ubiquitin	PF00240 PF00240 PF00240 PF00240	Eukaryota; Fungi; Dikarya; Ascomycota; Pezizomycotina; Eurotiomycetes; Eurotiomycetidae; Onygenales; Ajellomycetaceae; Histoplasma.
F0UAW3	Ajellomyces capsulatus (strain H88) (Darling's disease fungus) (Histoplasma capsulatum)	1434187759	ubiquitin~Ribosomal_S27	PF00240 PF01599	Eukaryota; Fungi; Dikarya; Ascomycota; Pezizomycotina; Eurotiomycetes; Eurotiomycetidae; Onygenales; Ajellomycetaceae; Histoplasma.
F0UUT8	Ajellomyces capsulatus (strain H88) (Darling's disease fungus) (Histoplasma capsulatum)	3382203499	ubiquitin~Ribosomal_L40e	PF00240 PF01020	Eukaryota; Fungi; Dikarya; Ascomycota; Pezizomycotina; Eurotiomycetes; Eurotiomycetidae; Onygenales; Ajellomycetaceae; Histoplasma.
A6R8C5	Ajellomyces capsulatus (strain NAm1 / WU24) (Darling's disease fungus) (Histoplasma capsulatum)	1434187759	ubiquitin~Ribosomal_S27	PF00240 PF01599	Eukaryota; Fungi; Dikarya; Ascomycota; Pezizomycotina; Eurotiomycetes; Eurotiomycetidae; Onygenales; Ajellomycetaceae; Histoplasma.
A6RAN1	Ajellomyces capsulatus (strain NAm1 / WU24) (Darling's disease fungus) (Histoplasma capsulatum)	3382203499	ubiquitin~Ribosomal_L40e	PF00240 PF01020	Eukaryota; Fungi; Dikarya; Ascomycota; Pezizomycotina; Eurotiomycetes; Eurotiomycetidae; Onygenales; Ajellomycetaceae; Histoplasma.
A6RAV3	Ajellomyces capsulatus (strain NAm1 / WU24) (Darling's disease fungus) (Histoplasma capsulatum)	1016571548	ubiquitin~ubiquitin~ubiquitin~ubiquitin	PF00240 PF00240 PF00240 PF00240	Eukaryota; Fungi; Dikarya; Ascomycota; Pezizomycotina; Eurotiomycetes; Eurotiomycetidae; Onygenales; Ajellomycetaceae; Histoplasma.
C5G8X2	Ajellomyces dermatitidis (strain ER-3 / ATCC MYA-2586) (Blastomyces dermatitidis)	1434187759	ubiquitin~Ribosomal_S27	PF00240 PF01599	Eukaryota; Fungi; Dikarya; Ascomycota; Pezizomycotina; Eurotiomycetes; Eurotiomycetidae; Onygenales; Ajellomycetaceae; Blastomyces.
C5GG64	Ajellomyces dermatitidis (strain ER-3 / ATCC MYA-2586) (Blastomyces dermatitidis)	1016571548	ubiquitin~ubiquitin~ubiquitin~ubiquitin	PF00240 PF00240 PF00240 PF00240	Eukaryota; Fungi; Dikarya; Ascomycota; Pezizomycotina; Eurotiomycetes; Eurotiomycetidae; Onygenales; Ajellomycetaceae; Blastomyces.
C5GSW6	Ajellomyces dermatitidis (strain ER-3 / ATCC MYA-2586) (Blastomyces dermatitidis)	3382203499	ubiquitin~Ribosomal_L40e	PF00240 PF01020	Eukaryota; Fungi; Dikarya; Ascomycota; Pezizomycotina; Eurotiomycetes; Eurotiomycetidae; Onygenales; Ajellomycetaceae; Blastomyces.
A0A024FXC2	Albugo candida	3130240041	ubiquitin~Ribosomal_S30	PF00240 PF04758	Eukaryota; Stramenopiles; Oomycetes; Albuginales; Albuginaceae; Albugo.
A0A024GPK1	Albugo candida	3382203499	ubiquitin~Ribosomal_L40e	PF00240 PF01020	Eukaryota; Stramenopiles; Oomycetes; Albuginales; Albuginaceae; Albugo.
A0A151MGG2	Alligator mississippiensis (American alligator)	1434187759	ubiquitin~Ribosomal_S27	PF00240 PF01599	Eukaryota; Metazoa; Chordata; Craniata; Vertebrata; Euteleostomi; Archelosauria; Archosauria; Crocodylia; Alligatoridae; Alligatorinae; Alligator.
A0A151NRW6	Alligator mississippiensis (American alligator)	3554726329	ubiquitin~ubiquitin~ubiquitin~ubiquitin~ubiquitin~ubiquitin~CD36	PF00240 PF00240 PF00240 PF00240 PF00240 PF00240 PF01130	Eukaryota; Metazoa; Chordata; Craniata; Vertebrata; Euteleostomi; Archelosauria; Archosauria; Crocodylia; Alligatoridae; Alligatorinae; Alligator.
A0A151NSC4	Alligator mississippiensis (American alligator)	3554726329	ubiquitin~ubiquitin~ubiquitin~ubiquitin~ubiquitin~ubiquitin~CD36	PF00240 PF00240 PF00240 PF00240 PF00240 PF00240 PF01130	Eukaryota; Metazoa; Chordata; Craniata; Vertebrata; Euteleostomi; Archelosauria; Archosauria; Crocodylia; Alligatoridae; Alligatorinae; Alligator.
A0A151NUA6	Alligator mississippiensis (American alligator)	4185176335	KxDL~ubiquitin~Ribosomal_L40e	PF10241 PF00240 PF01020	Eukaryota; Metazoa; Chordata; Craniata; Vertebrata; Euteleostomi; Archelosauria; Archosauria; Crocodylia; Alligatoridae; Alligatorinae; Alligator.
A0A1U7RD94	Alligator sinensis (Chinese alligator)	1434187759	ubiquitin~Ribosomal_S27	PF00240 PF01599	Eukaryota; Metazoa; Chordata; Craniata; Vertebrata; Euteleostomi; Archelosauria; Archosauria; Crocodylia; Alligatoridae; Alligatorinae; Alligator.
A0A1U7RLK0	Alligator sinensis (Chinese alligator)	3044031469	ubiquitin~ubiquitin~ubiquitin~ubiquitin~ubiquitin	PF00240 PF00240 PF00240 PF00240 PF00240	Eukaryota; Metazoa; Chordata; Craniata; Vertebrata; Euteleostomi; Archelosauria; Archosauria; Crocodylia; Alligatoridae; Alligatorinae; Alligator.
A0A3Q0HJE8	Alligator sinensis (Chinese alligator)	208332127	ubiquitin~ubiquitin~ubiquitin	PF00240 PF00240 PF00240	Eukaryota; Metazoa; Chordata; Craniata; Vertebrata; Euteleostomi; Archelosauria; Archosauria; Crocodylia; Alligatoridae; Alligatorinae; Alligator.
A0A0L0SFN2	Allomyces macrogynus (strain ATCC 38327) (Allomyces javanicus var. macrogynus)	1434187759	ubiquitin~Ribosomal_S27	PF00240 PF01599	Eukaryota; Fungi; Fungi incertae sedis; Blastocladiomycota; Blastocladiomycetes; Blastocladiales; Blastocladiaceae; Allomyces.
A0A0L0SHD1	Allomyces macrogynus (strain ATCC 38327) (Allomyces javanicus var. macrogynus)	208332127	ubiquitin~ubiquitin~ubiquitin	PF00240 PF00240 PF00240	Eukaryota; Fungi; Fungi incertae sedis; Blastocladiomycota; Blastocladiomycetes; Blastocladiales; Blastocladiaceae; Allomyces.
A0A0L0SLI2	Allomyces macrogynus (strain ATCC 38327) (Allomyces javanicus var. macrogynus)	3382203499	ubiquitin~Ribosomal_L40e	PF00240 PF01020	Eukaryota; Fungi; Fungi incertae sedis; Blastocladiomycota; Blastocladiomycetes; Blastocladiales; Blastocladiaceae; Allomyces.
A0A0L0ST47	Allomyces macrogynus (strain ATCC 38327) (Allomyces javanicus var. macrogynus)	3226104965	ubiquitin~zf-AN1	PF00240 PF01428	Eukaryota; Fungi; Fungi incertae sedis; Blastocladiomycota; Blastocladiomycetes; Blastocladiales; Blastocladiaceae; Allomyces.
A0A0L0T623	Allomyces macrogynus (strain ATCC 38327) (Allomyces javanicus var. macrogynus)	208332127	ubiquitin~ubiquitin~ubiquitin	PF00240 PF00240 PF00240	Eukaryota; Fungi; Fungi incertae sedis; Blastocladiomycota; Blastocladiomycetes; Blastocladiales; Blastocladiaceae; Allomyces.
A0A0L0TDG8	Allomyces macrogynus (strain ATCC 38327) (Allomyces javanicus var. macrogynus)	2360241466	ubiquitin	PF00240	Eukaryota; Fungi; Fungi incertae sedis; Blastocladiomycota; Blastocladiomycetes; Blastocladiales; Blastocladiaceae; Allomyces.
A0A177DIT0	Alternaria alternata (Alternaria rot fungus) (Torula alternata)	1434187759	ubiquitin~Ribosomal_S27	PF00240 PF01599	Eukaryota; Fungi; Dikarya; Ascomycota; Pezizomycotina; Dothideomycetes; Pleosporomycetidae; Pleosporales; Pleosporineae; Pleosporaceae; Alternaria; Alternaria sect. Alternaria; Alternaria alternata complex.
A0A177DNB5	Alternaria alternata (Alternaria rot fungus) (Torula alternata)	1016571548	ubiquitin~ubiquitin~ubiquitin~ubiquitin	PF00240 PF00240 PF00240 PF00240	Eukaryota; Fungi; Dikarya; Ascomycota; Pezizomycotina; Dothideomycetes; Pleosporomycetidae; Pleosporales; Pleosporineae; Pleosporaceae; Alternaria; Alternaria sect. Alternaria; Alternaria alternata complex.
A0A0C2X3U5	Amanita muscaria Koide BX008	1016571548	ubiquitin~ubiquitin~ubiquitin~ubiquitin	PF00240 PF00240 PF00240 PF00240	Eukaryota; Fungi; Dikarya; Basidiomycota; Agaricomycotina; Agaricomycetes; Agaricomycetidae; Agaricales; Amanitaceae; Amanita.
A0A0C2X4U4	Amanita muscaria Koide BX008	1434187759	ubiquitin~Ribosomal_S27	PF00240 PF01599	Eukaryota; Fungi; Dikarya; Basidiomycota; Agaricomycotina; Agaricomycetes; Agaricomycetidae; Agaricales; Amanitaceae; Amanita.
A0A0C2XND2	Amanita muscaria Koide BX008	3961668806	ubiquitin~ubiquitin~ubiquitin~ubiquitin~ubiquitin~ubiquitin	PF00240 PF00240 PF00240 PF00240 PF00240 PF00240	Eukaryota; Fungi; Dikarya; Basidiomycota; Agaricomycotina; Agaricomycetes; Agaricomycetidae; Agaricales; Amanitaceae; Amanita.
A0A0C2XPM6	Amanita muscaria Koide BX008	2360241466	ubiquitin	PF00240	Eukaryota; Fungi; Dikarya; Basidiomycota; Agaricomycotina; Agaricomycetes; Agaricomycetidae; Agaricales; Amanitaceae; Amanita.
A0A2A9NT86	Amanita thiersii Skay4041	1016571548	ubiquitin~ubiquitin~ubiquitin~ubiquitin	PF00240 PF00240 PF00240 PF00240	Eukaryota; Fungi; Dikarya; Basidiomycota; Agaricomycotina; Agaricomycetes; Agaricomycetidae; Agaricales; Amanitaceae; Amanita.
A0A2A9NVI8	Amanita thiersii Skay4041	1434187759	ubiquitin~Ribosomal_S27	PF00240 PF01599	Eukaryota; Fungi; Dikarya; Basidiomycota; Agaricomycotina; Agaricomycetes; Agaricomycetidae; Agaricales; Amanitaceae; Amanita.
A0A2A9NVQ3	Amanita thiersii Skay4041	3044031469	ubiquitin~ubiquitin~ubiquitin~ubiquitin~ubiquitin	PF00240 PF00240 PF00240 PF00240 PF00240	Eukaryota; Fungi; Dikarya; Basidiomycota; Agaricomycotina; Agaricomycetes; Agaricomycetidae; Agaricales; Amanitaceae; Amanita.
W1NRN9	Amborella trichopoda	1434187759	ubiquitin~Ribosomal_S27	PF00240 PF01599	Eukaryota; Viridiplantae; Streptophyta; Embryophyta; Tracheophyta; Spermatophyta; Magnoliopsida; Amborellales; Amborellaceae; Amborella.
W1PEZ7	Amborella trichopoda	1434187759	ubiquitin~Ribosomal_S27	PF00240 PF01599	Eukaryota; Viridiplantae; Streptophyta; Embryophyta; Tracheophyta; Spermatophyta; Magnoliopsida; Amborellales; Amborellaceae; Amborella.
A0A2T3APW9	Amorphotheca resinae ATCC 22711	1434187759	ubiquitin~Ribosomal_S27	PF00240 PF01599	Eukaryota; Fungi; Dikarya; Ascomycota; Pezizomycotina; Leotiomycetes; Leotiomycetes incertae sedis; Myxotrichaceae; Amorphotheca.
A0A2T3AX18	Amorphotheca resinae ATCC 22711	1016571548	ubiquitin~ubiquitin~ubiquitin~ubiquitin	PF00240 PF00240 PF00240 PF00240	Eukaryota; Fungi; Dikarya; Ascomycota; Pezizomycotina; Leotiomycetes; Leotiomycetes incertae sedis; Myxotrichaceae; Amorphotheca.
A0A3Q0R208	Amphilophus citrinellus (Midas cichlid) (Cichlasoma citrinellum)	2360241466	ubiquitin	PF00240	Eukaryota; Metazoa; Chordata; Craniata; Vertebrata; Euteleostomi; Actinopterygii; Neopterygii; Teleostei; Neoteleostei; Acanthomorphata; Ovalentaria; Cichlomorphae; Cichliformes; Cichlidae; New World cichlids; Cichlasomatinae; Heroini; Amphilophus.
A0A3Q0RDV0	Amphilophus citrinellus (Midas cichlid) (Cichlasoma citrinellum)	620380390	ubiquitin~ubiquitin	PF00240 PF00240	Eukaryota; Metazoa; Chordata; Craniata; Vertebrata; Euteleostomi; Actinopterygii; Neopterygii; Teleostei; Neoteleostei; Acanthomorphata; Ovalentaria; Cichlomorphae; Cichliformes; Cichlidae; New World cichlids; Cichlasomatinae; Heroini; Amphilophus.
A0A3Q0RQ36	Amphilophus citrinellus (Midas cichlid) (Cichlasoma citrinellum)	3382203499	ubiquitin~Ribosomal_L40e	PF00240 PF01020	Eukaryota; Metazoa; Chordata; Craniata; Vertebrata; Euteleostomi; Actinopterygii; Neopterygii; Teleostei; Neoteleostei; Acanthomorphata; Ovalentaria; Cichlomorphae; Cichliformes; Cichlidae; New World cichlids; Cichlasomatinae; Heroini; Amphilophus.
A0A3Q0RUX1	Amphilophus citrinellus (Midas cichlid) (Cichlasoma citrinellum)	620380390	ubiquitin~ubiquitin	PF00240 PF00240	Eukaryota; Metazoa; Chordata; Craniata; Vertebrata; Euteleostomi; Actinopterygii; Neopterygii; Teleostei; Neoteleostei; Acanthomorphata; Ovalentaria; Cichlomorphae; Cichliformes; Cichlidae; New World cichlids; Cichlasomatinae; Heroini; Amphilophus.
A0A3Q0RXW3	Amphilophus citrinellus (Midas cichlid) (Cichlasoma citrinellum)	620380390	ubiquitin~ubiquitin	PF00240 PF00240	Eukaryota; Metazoa; Chordata; Craniata; Vertebrata; Euteleostomi; Actinopterygii; Neopterygii; Teleostei; Neoteleostei; Acanthomorphata; Ovalentaria; Cichlomorphae; Cichliformes; Cichlidae; New World cichlids; Cichlasomatinae; Heroini; Amphilophus.
A0A3Q0S2D4	Amphilophus citrinellus (Midas cichlid) (Cichlasoma citrinellum)	2360241466	ubiquitin	PF00240	Eukaryota; Metazoa; Chordata; Craniata; Vertebrata; Euteleostomi; Actinopterygii; Neopterygii; Teleostei; Neoteleostei; Acanthomorphata; Ovalentaria; Cichlomorphae; Cichliformes; Cichlidae; New World cichlids; Cichlasomatinae; Heroini; Amphilophus.
A0A3Q0SQT3	Amphilophus citrinellus (Midas cichlid) (Cichlasoma citrinellum)	3382203499	ubiquitin~Ribosomal_L40e	PF00240 PF01020	Eukaryota; Metazoa; Chordata; Craniata; Vertebrata; Euteleostomi; Actinopterygii; Neopterygii; Teleostei; Neoteleostei; Acanthomorphata; Ovalentaria; Cichlomorphae; Cichliformes; Cichlidae; New World cichlids; Cichlasomatinae; Heroini; Amphilophus.
A0A1X7TZA5	Amphimedon queenslandica (Sponge)	3044031469	ubiquitin~ubiquitin~ubiquitin~ubiquitin~ubiquitin	PF00240 PF00240 PF00240 PF00240 PF00240	Eukaryota; Metazoa; Porifera; Demospongiae; Heteroscleromorpha; Haplosclerida; Niphatidae; Amphimedon.
A0A1X7V088	Amphimedon queenslandica (Sponge)	1028502377	ubiquitin~ubiquitin~ubiquitin~ubiquitin~ubiquitin~ubiquitin~ubiquitin~ubiquitin~ubiquitin	PF00240 PF00240 PF00240 PF00240 PF00240 PF00240 PF00240 PF00240 PF00240	Eukaryota; Metazoa; Porifera; Demospongiae; Heteroscleromorpha; Haplosclerida; Niphatidae; Amphimedon.
A0A1X7V0I1	Amphimedon queenslandica (Sponge)	3382203499	ubiquitin~Ribosomal_L40e	PF00240 PF01020	Eukaryota; Metazoa; Porifera; Demospongiae; Heteroscleromorpha; Haplosclerida; Niphatidae; Amphimedon.
A0A1X7V2I2	Amphimedon queenslandica (Sponge)	3044031469	ubiquitin~ubiquitin~ubiquitin~ubiquitin~ubiquitin	PF00240 PF00240 PF00240 PF00240 PF00240	Eukaryota; Metazoa; Porifera; Demospongiae; Heteroscleromorpha; Haplosclerida; Niphatidae; Amphimedon.
A0A1X7VBG1	Amphimedon queenslandica (Sponge)	1434187759	ubiquitin~Ribosomal_S27	PF00240 PF01599	Eukaryota; Metazoa; Porifera; Demospongiae; Heteroscleromorpha; Haplosclerida; Niphatidae; Amphimedon.
A0A3Q1ANC9	Amphiprion ocellaris (Clown anemonefish)	1434187759	ubiquitin~Ribosomal_S27	PF00240 PF01599	Eukaryota; Metazoa; Chordata; Craniata; Vertebrata; Euteleostomi; Actinopterygii; Neopterygii; Teleostei; Neoteleostei; Acanthomorphata; Ovalentaria; Pomacentridae; Amphiprion.
A0A3Q1AQC0	Amphiprion ocellaris (Clown anemonefish)	3382203499	ubiquitin~Ribosomal_L40e	PF00240 PF01020	Eukaryota; Metazoa; Chordata; Craniata; Vertebrata; Euteleostomi; Actinopterygii; Neopterygii; Teleostei; Neoteleostei; Acanthomorphata; Ovalentaria; Pomacentridae; Amphiprion.
A0A3Q1C0F1	Amphiprion ocellaris (Clown anemonefish)	2360241466	ubiquitin	PF00240	Eukaryota; Metazoa; Chordata; Craniata; Vertebrata; Euteleostomi; Actinopterygii; Neopterygii; Teleostei; Neoteleostei; Acanthomorphata; Ovalentaria; Pomacentridae; Amphiprion.
A0A3Q1CL89	Amphiprion ocellaris (Clown anemonefish)	3382203499	ubiquitin~Ribosomal_L40e	PF00240 PF01020	Eukaryota; Metazoa; Chordata; Craniata; Vertebrata; Euteleostomi; Actinopterygii; Neopterygii; Teleostei; Neoteleostei; Acanthomorphata; Ovalentaria; Pomacentridae; Amphiprion.
A0A3P8SA29	Amphiprion percula (Orange clownfish) (Lutjanus percula)	3382203499	ubiquitin~Ribosomal_L40e	PF00240 PF01020	Eukaryota; Metazoa; Chordata; Craniata; Vertebrata; Euteleostomi; Actinopterygii; Neopterygii; Teleostei; Neoteleostei; Acanthomorphata; Ovalentaria; Pomacentridae; Amphiprion.
A0A3P8SED2	Amphiprion percula (Orange clownfish) (Lutjanus percula)	2360241466	ubiquitin	PF00240	Eukaryota; Metazoa; Chordata; Craniata; Vertebrata; Euteleostomi; Actinopterygii; Neopterygii; Teleostei; Neoteleostei; Acanthomorphata; Ovalentaria; Pomacentridae; Amphiprion.
A0A3P8SFU4	Amphiprion percula (Orange clownfish) (Lutjanus percula)	620380390	ubiquitin~ubiquitin	PF00240 PF00240	Eukaryota; Metazoa; Chordata; Craniata; Vertebrata; Euteleostomi; Actinopterygii; Neopterygii; Teleostei; Neoteleostei; Acanthomorphata; Ovalentaria; Pomacentridae; Amphiprion.
A0A3P8SPZ3	Amphiprion percula (Orange clownfish) (Lutjanus percula)	1434187759	ubiquitin~Ribosomal_S27	PF00240 PF01599	Eukaryota; Metazoa; Chordata; Craniata; Vertebrata; Euteleostomi; Actinopterygii; Neopterygii; Teleostei; Neoteleostei; Acanthomorphata; Ovalentaria; Pomacentridae; Amphiprion.
A0A3P8T9L1	Amphiprion percula (Orange clownfish) (Lutjanus percula)	2360241466	ubiquitin	PF00240	Eukaryota; Metazoa; Chordata; Craniata; Vertebrata; Euteleostomi; Actinopterygii; Neopterygii; Teleostei; Neoteleostei; Acanthomorphata; Ovalentaria; Pomacentridae; Amphiprion.
A0A3P8TC63	Amphiprion percula (Orange clownfish) (Lutjanus percula)	2360241466	ubiquitin	PF00240	Eukaryota; Metazoa; Chordata; Craniata; Vertebrata; Euteleostomi; Actinopterygii; Neopterygii; Teleostei; Neoteleostei; Acanthomorphata; Ovalentaria; Pomacentridae; Amphiprion.
A0A3P8TC92	Amphiprion percula (Orange clownfish) (Lutjanus percula)	1016571548	ubiquitin~ubiquitin~ubiquitin~ubiquitin	PF00240 PF00240 PF00240 PF00240	Eukaryota; Metazoa; Chordata; Craniata; Vertebrata; Euteleostomi; Actinopterygii; Neopterygii; Teleostei; Neoteleostei; Acanthomorphata; Ovalentaria; Pomacentridae; Amphiprion.
A0A3P8TEN3	Amphiprion percula (Orange clownfish) (Lutjanus percula)	2360241466	ubiquitin	PF00240	Eukaryota; Metazoa; Chordata; Craniata; Vertebrata; Euteleostomi; Actinopterygii; Neopterygii; Teleostei; Neoteleostei; Acanthomorphata; Ovalentaria; Pomacentridae; Amphiprion.
A0A3P8TES6	Amphiprion percula (Orange clownfish) (Lutjanus percula)	3382203499	ubiquitin~Ribosomal_L40e	PF00240 PF01020	Eukaryota; Metazoa; Chordata; Craniata; Vertebrata; Euteleostomi; Actinopterygii; Neopterygii; Teleostei; Neoteleostei; Acanthomorphata; Ovalentaria; Pomacentridae; Amphiprion.
Q9EMN2	Amsacta moorei entomopoxvirus (AmEPV)	2360241466	ubiquitin	PF00240	Viruses; Poxviridae; Entomopoxvirinae; Betaentomopoxvirus.
A0A3Q1HK16	Anabas testudineus (Climbing perch) (Anthias testudineus)	620380390	ubiquitin~ubiquitin	PF00240 PF00240	Eukaryota; Metazoa; Chordata; Craniata; Vertebrata; Euteleostomi; Actinopterygii; Neopterygii; Teleostei; Neoteleostei; Acanthomorphata; Anabantaria; Anabantiformes; Anabantoidei; Anabantidae; Anabas.
A0A3Q1HMJ8	Anabas testudineus (Climbing perch) (Anthias testudineus)	1016571548	ubiquitin~ubiquitin~ubiquitin~ubiquitin	PF00240 PF00240 PF00240 PF00240	Eukaryota; Metazoa; Chordata; Craniata; Vertebrata; Euteleostomi; Actinopterygii; Neopterygii; Teleostei; Neoteleostei; Acanthomorphata; Anabantaria; Anabantiformes; Anabantoidei; Anabantidae; Anabas.
A0A3Q1HML6	Anabas testudineus (Climbing perch) (Anthias testudineus)	3117974611	ubiquitin~ubiquitin~ubiquitin~ubiquitin~ubiquitin~ubiquitin~ubiquitin~ubiquitin~ubiquitin~ubiquitin	PF00240 PF00240 PF00240 PF00240 PF00240 PF00240 PF00240 PF00240 PF00240 PF00240	Eukaryota; Metazoa; Chordata; Craniata; Vertebrata; Euteleostomi; Actinopterygii; Neopterygii; Teleostei; Neoteleostei; Acanthomorphata; Anabantaria; Anabantiformes; Anabantoidei; Anabantidae; Anabas.
A0A3Q1HN54	Anabas testudineus (Climbing perch) (Anthias testudineus)	2360241466	ubiquitin	PF00240	Eukaryota; Metazoa; Chordata; Craniata; Vertebrata; Euteleostomi; Actinopterygii; Neopterygii; Teleostei; Neoteleostei; Acanthomorphata; Anabantaria; Anabantiformes; Anabantoidei; Anabantidae; Anabas.
A0A3Q1IUG0	Anabas testudineus (Climbing perch) (Anthias testudineus)	3382203499	ubiquitin~Ribosomal_L40e	PF00240 PF01020	Eukaryota; Metazoa; Chordata; Craniata; Vertebrata; Euteleostomi; Actinopterygii; Neopterygii; Teleostei; Neoteleostei; Acanthomorphata; Anabantaria; Anabantiformes; Anabantoidei; Anabantidae; Anabas.
A0A3Q1J8D2	Anabas testudineus (Climbing perch) (Anthias testudineus)	1434187759	ubiquitin~Ribosomal_S27	PF00240 PF01599	Eukaryota; Metazoa; Chordata; Craniata; Vertebrata; Euteleostomi; Actinopterygii; Neopterygii; Teleostei; Neoteleostei; Acanthomorphata; Anabantaria; Anabantiformes; Anabantoidei; Anabantidae; Anabas.
A0A1Y1WTG3	Anaeromyces robustus	3382203499	ubiquitin~Ribosomal_L40e	PF00240 PF01020	Eukaryota; Fungi; Fungi incertae sedis; Chytridiomycota; Neocallimastigomycetes; Neocallimastigales; Neocallimastigaceae; Anaeromyces.
A0A1Y1WWS1	Anaeromyces robustus	1434187759	ubiquitin~Ribosomal_S27	PF00240 PF01599	Eukaryota; Fungi; Fungi incertae sedis; Chytridiomycota; Neocallimastigomycetes; Neocallimastigales; Neocallimastigaceae; Anaeromyces.
A0A1Y1WXD9	Anaeromyces robustus	3961668806	ubiquitin~ubiquitin~ubiquitin~ubiquitin~ubiquitin~ubiquitin	PF00240 PF00240 PF00240 PF00240 PF00240 PF00240	Eukaryota; Fungi; Fungi incertae sedis; Chytridiomycota; Neocallimastigomycetes; Neocallimastigales; Neocallimastigaceae; Anaeromyces.
A0A1Y1X8L9	Anaeromyces robustus	3382203499	ubiquitin~Ribosomal_L40e	PF00240 PF01020	Eukaryota; Fungi; Fungi incertae sedis; Chytridiomycota; Neocallimastigomycetes; Neocallimastigales; Neocallimastigaceae; Anaeromyces.
A0A1Y1XCC9	Anaeromyces robustus	643538498	ubiquitin~ubiquitin~ubiquitin~ubiquitin~ubiquitin~ubiquitin~ubiquitin	PF00240 PF00240 PF00240 PF00240 PF00240 PF00240 PF00240	Eukaryota; Fungi; Fungi incertae sedis; Chytridiomycota; Neocallimastigomycetes; Neocallimastigales; Neocallimastigaceae; Anaeromyces.
A0A1Y1XJF3	Anaeromyces robustus	1434187759	ubiquitin~Ribosomal_S27	PF00240 PF01599	Eukaryota; Fungi; Fungi incertae sedis; Chytridiomycota; Neocallimastigomycetes; Neocallimastigales; Neocallimastigaceae; Anaeromyces.
R0JW79	Anas platyrhynchos (Mallard) (Anas boschas)	1434187759	ubiquitin~Ribosomal_S27	PF00240 PF01599	Eukaryota; Metazoa; Chordata; Craniata; Vertebrata; Euteleostomi; Archelosauria; Archosauria; Dinosauria; Saurischia; Theropoda; Coelurosauria; Aves; Neognathae; Galloanserae; Anseriformes; Anatidae; Anatinae; Anas.
A0A493TDE2	Anas platyrhynchos platyrhynchos (Northern mallard)	208332127	ubiquitin~ubiquitin~ubiquitin	PF00240 PF00240 PF00240	Eukaryota; Metazoa; Chordata; Craniata; Vertebrata; Euteleostomi; Archelosauria; Archosauria; Dinosauria; Saurischia; Theropoda; Coelurosauria; Aves; Neognathae; Galloanserae; Anseriformes; Anatidae; Anatinae; Anas.
A0A493TI25	Anas platyrhynchos platyrhynchos (Northern mallard)	2360241466	ubiquitin	PF00240	Eukaryota; Metazoa; Chordata; Craniata; Vertebrata; Euteleostomi; Archelosauria; Archosauria; Dinosauria; Saurischia; Theropoda; Coelurosauria; Aves; Neognathae; Galloanserae; Anseriformes; Anatidae; Anatinae; Anas.
U3ICL0	Anas platyrhynchos platyrhynchos (Northern mallard)	1434187759	ubiquitin~Ribosomal_S27	PF00240 PF01599	Eukaryota; Metazoa; Chordata; Craniata; Vertebrata; Euteleostomi; Archelosauria; Archosauria; Dinosauria; Saurischia; Theropoda; Coelurosauria; Aves; Neognathae; Galloanserae; Anseriformes; Anatidae; Anatinae; Anas.
A0A368FDN5	Ancylostoma caninum (Dog hookworm)	3382203499	ubiquitin~Ribosomal_L40e	PF00240 PF01020	Eukaryota; Metazoa; Ecdysozoa; Nematoda; Chromadorea; Strongylida; Ancylostomatoidea; Ancylostomatidae; Ancylostomatinae; Ancylostoma.
A0A368FG96	Ancylostoma caninum (Dog hookworm)	3382203499	ubiquitin~Ribosomal_L40e	PF00240 PF01020	Eukaryota; Metazoa; Ecdysozoa; Nematoda; Chromadorea; Strongylida; Ancylostomatoidea; Ancylostomatidae; Ancylostomatinae; Ancylostoma.
A0A368FXG2	Ancylostoma caninum (Dog hookworm)	1028502377	ubiquitin~ubiquitin~ubiquitin~ubiquitin~ubiquitin~ubiquitin~ubiquitin~ubiquitin~ubiquitin	PF00240 PF00240 PF00240 PF00240 PF00240 PF00240 PF00240 PF00240 PF00240	Eukaryota; Metazoa; Ecdysozoa; Nematoda; Chromadorea; Strongylida; Ancylostomatoidea; Ancylostomatidae; Ancylostomatinae; Ancylostoma.
A0A368GWN1	Ancylostoma caninum (Dog hookworm)	1028502377	ubiquitin~ubiquitin~ubiquitin~ubiquitin~ubiquitin~ubiquitin~ubiquitin~ubiquitin~ubiquitin	PF00240 PF00240 PF00240 PF00240 PF00240 PF00240 PF00240 PF00240 PF00240	Eukaryota; Metazoa; Ecdysozoa; Nematoda; Chromadorea; Strongylida; Ancylostomatoidea; Ancylostomatidae; Ancylostomatinae; Ancylostoma.
A0A016VZV7	Ancylostoma ceylanicum	3382203499	ubiquitin~Ribosomal_L40e	PF00240 PF01020	Eukaryota; Metazoa; Ecdysozoa; Nematoda; Chromadorea; Strongylida; Ancylostomatoidea; Ancylostomatidae; Ancylostomatinae; Ancylostoma.
A0A016WN01	Ancylostoma ceylanicum	1896998170	ubiquitin~ubiquitin~ubiquitin~ubiquitin~ubiquitin~ubiquitin~ubiquitin~ubiquitin	PF00240 PF00240 PF00240 PF00240 PF00240 PF00240 PF00240 PF00240	Eukaryota; Metazoa; Ecdysozoa; Nematoda; Chromadorea; Strongylida; Ancylostomatoidea; Ancylostomatidae; Ancylostomatinae; Ancylostoma.
A0A016WNP4	Ancylostoma ceylanicum	1028502377	ubiquitin~ubiquitin~ubiquitin~ubiquitin~ubiquitin~ubiquitin~ubiquitin~ubiquitin~ubiquitin	PF00240 PF00240 PF00240 PF00240 PF00240 PF00240 PF00240 PF00240 PF00240	Eukaryota; Metazoa; Ecdysozoa; Nematoda; Chromadorea; Strongylida; Ancylostomatoidea; Ancylostomatidae; Ancylostomatinae; Ancylostoma.
A0A016WSI7	Ancylostoma ceylanicum	1028502377	ubiquitin~ubiquitin~ubiquitin~ubiquitin~ubiquitin~ubiquitin~ubiquitin~ubiquitin~ubiquitin	PF00240 PF00240 PF00240 PF00240 PF00240 PF00240 PF00240 PF00240 PF00240	Eukaryota; Metazoa; Ecdysozoa; Nematoda; Chromadorea; Strongylida; Ancylostomatoidea; Ancylostomatidae; Ancylostomatinae; Ancylostoma.
A0A016WT15	Ancylostoma ceylanicum	208332127	ubiquitin~ubiquitin~ubiquitin	PF00240 PF00240 PF00240	Eukaryota; Metazoa; Ecdysozoa; Nematoda; Chromadorea; Strongylida; Ancylostomatoidea; Ancylostomatidae; Ancylostomatinae; Ancylostoma.
A0A016WUT4	Ancylostoma ceylanicum	3961668806	ubiquitin~ubiquitin~ubiquitin~ubiquitin~ubiquitin~ubiquitin	PF00240 PF00240 PF00240 PF00240 PF00240 PF00240	Eukaryota; Metazoa; Ecdysozoa; Nematoda; Chromadorea; Strongylida; Ancylostomatoidea; Ancylostomatidae; Ancylostomatinae; Ancylostoma.
A0A0K0CYL9	Angiostrongylus cantonensis (Rat lungworm)	208332127	ubiquitin~ubiquitin~ubiquitin	PF00240 PF00240 PF00240	Eukaryota; Metazoa; Ecdysozoa; Nematoda; Chromadorea; Strongylida; Metastrongyloidea; Angiostrongylidae; Angiostrongylus.
A0A0K0DKZ3	Angiostrongylus cantonensis (Rat lungworm)	3382203499	ubiquitin~Ribosomal_L40e	PF00240 PF01020	Eukaryota; Metazoa; Ecdysozoa; Nematoda; Chromadorea; Strongylida; Metastrongyloidea; Angiostrongylidae; Angiostrongylus.
A0A0K0DRN7	Angiostrongylus cantonensis (Rat lungworm)	3044031469	ubiquitin~ubiquitin~ubiquitin~ubiquitin~ubiquitin	PF00240 PF00240 PF00240 PF00240 PF00240	Eukaryota; Metazoa; Ecdysozoa; Nematoda; Chromadorea; Strongylida; Metastrongyloidea; Angiostrongylidae; Angiostrongylus.
A0A0R3PFF6	Angiostrongylus costaricensis (Nematode worm)	3382203499	ubiquitin~Ribosomal_L40e	PF00240 PF01020	Eukaryota; Metazoa; Ecdysozoa; Nematoda; Chromadorea; Strongylida; Metastrongyloidea; Angiostrongylidae; Angiostrongylus.
A0A0R3PM99	Angiostrongylus costaricensis (Nematode worm)	3044031469	ubiquitin~ubiquitin~ubiquitin~ubiquitin~ubiquitin	PF00240 PF00240 PF00240 PF00240 PF00240	Eukaryota; Metazoa; Ecdysozoa; Nematoda; Chromadorea; Strongylida; Metastrongyloidea; Angiostrongylidae; Angiostrongylus.
G1KBR8	Anolis carolinensis (Green anole) (American chameleon)	1434187759	ubiquitin~Ribosomal_S27	PF00240 PF01599	Eukaryota; Metazoa; Chordata; Craniata; Vertebrata; Euteleostomi; Lepidosauria; Squamata; Bifurcata; Unidentata; Episquamata; Toxicofera; Iguania; Dactyloidae; Anolis.
H9GK63	Anolis carolinensis (Green anole) (American chameleon)	1016571548	ubiquitin~ubiquitin~ubiquitin~ubiquitin	PF00240 PF00240 PF00240 PF00240	Eukaryota; Metazoa; Chordata; Craniata; Vertebrata; Euteleostomi; Lepidosauria; Squamata; Bifurcata; Unidentata; Episquamata; Toxicofera; Iguania; Dactyloidae; Anolis.
H9GQ10	Anolis carolinensis (Green anole) (American chameleon)	3044031469	ubiquitin~ubiquitin~ubiquitin~ubiquitin~ubiquitin	PF00240 PF00240 PF00240 PF00240 PF00240	Eukaryota; Metazoa; Chordata; Craniata; Vertebrata; Euteleostomi; Lepidosauria; Squamata; Bifurcata; Unidentata; Episquamata; Toxicofera; Iguania; Dactyloidae; Anolis.
W6JL18	Anomala cuprea entomopoxvirus	2360241466	ubiquitin	PF00240	Viruses; Poxviridae; Entomopoxvirinae; Alphaentomopoxvirus.
A0A1Y9G8A6	Anopheles albimanus (New world malaria mosquito)	3382203499	ubiquitin~Ribosomal_L40e	PF00240 PF01020	Eukaryota; Metazoa; Ecdysozoa; Arthropoda; Hexapoda; Insecta; Pterygota; Neoptera; Holometabola; Diptera; Nematocera; Culicoidea; Culicidae; Anophelinae; Anopheles.
A0A1Y9GKL0	Anopheles arabiensis (Mosquito)	3382203499	ubiquitin~Ribosomal_L40e	PF00240 PF01020	Eukaryota; Metazoa; Ecdysozoa; Arthropoda; Hexapoda; Insecta; Pterygota; Neoptera; Holometabola; Diptera; Nematocera; Culicoidea; Culicidae; Anophelinae; Anopheles.
A0A2C9GPB4	Anopheles arabiensis (Mosquito)	208332127	ubiquitin~ubiquitin~ubiquitin	PF00240 PF00240 PF00240	Eukaryota; Metazoa; Ecdysozoa; Arthropoda; Hexapoda; Insecta; Pterygota; Neoptera; Holometabola; Diptera; Nematocera; Culicoidea; Culicidae; Anophelinae; Anopheles.
A0A499FSQ5	Anopheles arabiensis (Mosquito)	1434187759	ubiquitin~Ribosomal_S27	PF00240 PF01599	Eukaryota; Metazoa; Ecdysozoa; Arthropoda; Hexapoda; Insecta; Pterygota; Neoptera; Holometabola; Diptera; Nematocera; Culicoidea; Culicidae; Anophelinae; Anopheles.
A0A182IKK6	Anopheles atroparvus	3382203499	ubiquitin~Ribosomal_L40e	PF00240 PF01020	Eukaryota; Metazoa; Ecdysozoa; Arthropoda; Hexapoda; Insecta; Pterygota; Neoptera; Holometabola; Diptera; Nematocera; Culicoidea; Culicidae; Anophelinae; Anopheles.
A0A240PP72	Anopheles christyi	3382203499	ubiquitin~Ribosomal_L40e	PF00240 PF01020	Eukaryota; Metazoa; Ecdysozoa; Arthropoda; Hexapoda; Insecta; Pterygota; Neoptera; Holometabola; Diptera; Nematocera; Culicoidea; Culicidae; Anophelinae; Anopheles.
A0A182L1V1	Anopheles coluzzii	1434187759	ubiquitin~Ribosomal_S27	PF00240 PF01599	Eukaryota; Metazoa; Ecdysozoa; Arthropoda; Hexapoda; Insecta; Pterygota; Neoptera; Holometabola; Diptera; Nematocera; Culicoidea; Culicidae; Anophelinae; Anopheles.
A0A182LEM0	Anopheles coluzzii	208332127	ubiquitin~ubiquitin~ubiquitin	PF00240 PF00240 PF00240	Eukaryota; Metazoa; Ecdysozoa; Arthropoda; Hexapoda; Insecta; Pterygota; Neoptera; Holometabola; Diptera; Nematocera; Culicoidea; Culicidae; Anophelinae; Anopheles.
A0A2C9GTP9	Anopheles coluzzii	3382203499	ubiquitin~Ribosomal_L40e	PF00240 PF01020	Eukaryota; Metazoa; Ecdysozoa; Arthropoda; Hexapoda; Insecta; Pterygota; Neoptera; Holometabola; Diptera; Nematocera; Culicoidea; Culicidae; Anophelinae; Anopheles.
A0A182MAZ1	Anopheles culicifacies	3382203499	ubiquitin~Ribosomal_L40e	PF00240 PF01020	Eukaryota; Metazoa; Ecdysozoa; Arthropoda; Hexapoda; Insecta; Pterygota; Neoptera; Holometabola; Diptera; Nematocera; Culicoidea; Culicidae; Anophelinae; Anopheles; culicifacies species complex.
A0A182MLQ4	Anopheles culicifacies	2360241466	ubiquitin	PF00240	Eukaryota; Metazoa; Ecdysozoa; Arthropoda; Hexapoda; Insecta; Pterygota; Neoptera; Holometabola; Diptera; Nematocera; Culicoidea; Culicidae; Anophelinae; Anopheles; culicifacies species complex.
A0A182MP56	Anopheles culicifacies	2491577685	Ribosomal_S8e~ubiquitin~Ribosomal_S27	PF01201 PF00240 PF01599	Eukaryota; Metazoa; Ecdysozoa; Arthropoda; Hexapoda; Insecta; Pterygota; Neoptera; Holometabola; Diptera; Nematocera; Culicoidea; Culicidae; Anophelinae; Anopheles; culicifacies species complex.
B6DDR1	Anopheles darlingi (Mosquito)	3382203499	ubiquitin~Ribosomal_L40e	PF00240 PF01020	Eukaryota; Metazoa; Ecdysozoa; Arthropoda; Hexapoda; Insecta; Pterygota; Neoptera; Holometabola; Diptera; Nematocera; Culicoidea; Culicidae; Anophelinae; Anopheles.
W5J6B5	Anopheles darlingi (Mosquito)	2491577685	Ribosomal_S8e~ubiquitin~Ribosomal_S27	PF01201 PF00240 PF01599	Eukaryota; Metazoa; Ecdysozoa; Arthropoda; Hexapoda; Insecta; Pterygota; Neoptera; Holometabola; Diptera; Nematocera; Culicoidea; Culicidae; Anophelinae; Anopheles.
W5J8K3	Anopheles darlingi (Mosquito)	2360241466	ubiquitin	PF00240	Eukaryota; Metazoa; Ecdysozoa; Arthropoda; Hexapoda; Insecta; Pterygota; Neoptera; Holometabola; Diptera; Nematocera; Culicoidea; Culicidae; Anophelinae; Anopheles.
W5JEN8	Anopheles darlingi (Mosquito)	620380390	ubiquitin~ubiquitin	PF00240 PF00240	Eukaryota; Metazoa; Ecdysozoa; Arthropoda; Hexapoda; Insecta; Pterygota; Neoptera; Holometabola; Diptera; Nematocera; Culicoidea; Culicidae; Anophelinae; Anopheles.
A0A3F2YVY4	Anopheles dirus	3382203499	ubiquitin~Ribosomal_L40e	PF00240 PF01020	Eukaryota; Metazoa; Ecdysozoa; Arthropoda; Hexapoda; Insecta; Pterygota; Neoptera; Holometabola; Diptera; Nematocera; Culicoidea; Culicidae; Anophelinae; Anopheles.
A0A240PN80	Anopheles epiroticus	3382203499	ubiquitin~Ribosomal_L40e	PF00240 PF01020	Eukaryota; Metazoa; Ecdysozoa; Arthropoda; Hexapoda; Insecta; Pterygota; Neoptera; Holometabola; Diptera; Nematocera; Culicoidea; Culicidae; Anophelinae; Anopheles.
A0A240PPL8	Anopheles epiroticus	1434187759	ubiquitin~Ribosomal_S27	PF00240 PF01599	Eukaryota; Metazoa; Ecdysozoa; Arthropoda; Hexapoda; Insecta; Pterygota; Neoptera; Holometabola; Diptera; Nematocera; Culicoidea; Culicidae; Anophelinae; Anopheles.
A0A182QFJ0	Anopheles farauti	620380390	ubiquitin~ubiquitin	PF00240 PF00240	Eukaryota; Metazoa; Ecdysozoa; Arthropoda; Hexapoda; Insecta; Pterygota; Neoptera; Holometabola; Diptera; Nematocera; Culicoidea; Culicidae; Anophelinae; Anopheles.
A0A182QI60	Anopheles farauti	1434187759	ubiquitin~Ribosomal_S27	PF00240 PF01599	Eukaryota; Metazoa; Ecdysozoa; Arthropoda; Hexapoda; Insecta; Pterygota; Neoptera; Holometabola; Diptera; Nematocera; Culicoidea; Culicidae; Anophelinae; Anopheles.
A0A182QY10	Anopheles farauti	3382203499	ubiquitin~Ribosomal_L40e	PF00240 PF01020	Eukaryota; Metazoa; Ecdysozoa; Arthropoda; Hexapoda; Insecta; Pterygota; Neoptera; Holometabola; Diptera; Nematocera; Culicoidea; Culicidae; Anophelinae; Anopheles.
A0A182RFI3	Anopheles funestus (African malaria mosquito)	1434187759	ubiquitin~Ribosomal_S27	PF00240 PF01599	Eukaryota; Metazoa; Ecdysozoa; Arthropoda; Hexapoda; Insecta; Pterygota; Neoptera; Holometabola; Diptera; Nematocera; Culicoidea; Culicidae; Anophelinae; Anopheles.
A0A4Y0BF84	Anopheles funestus (African malaria mosquito)	1896998170	ubiquitin~ubiquitin~ubiquitin~ubiquitin~ubiquitin~ubiquitin~ubiquitin~ubiquitin	PF00240 PF00240 PF00240 PF00240 PF00240 PF00240 PF00240 PF00240	Eukaryota; Metazoa; Ecdysozoa; Arthropoda; Hexapoda; Insecta; Pterygota; Neoptera; Holometabola; Diptera; Nematocera; Culicoidea; Culicidae; Anophelinae; Anopheles.
A0A4Y0BGR5	Anopheles funestus (African malaria mosquito)	2590008062	ubiquitin~ubiquitin~ubiquitin~ubiquitin~ubiquitin~ubiquitin~ubiquitin~ubiquitin~ubiquitin~ubiquitin~ubiquitin~ubiquitin	PF00240 PF00240 PF00240 PF00240 PF00240 PF00240 PF00240 PF00240 PF00240 PF00240 PF00240 PF00240	Eukaryota; Metazoa; Ecdysozoa; Arthropoda; Hexapoda; Insecta; Pterygota; Neoptera; Holometabola; Diptera; Nematocera; Culicoidea; Culicidae; Anophelinae; Anopheles.
A0A4Y0BKB4	Anopheles funestus (African malaria mosquito)	643538498	ubiquitin~ubiquitin~ubiquitin~ubiquitin~ubiquitin~ubiquitin~ubiquitin	PF00240 PF00240 PF00240 PF00240 PF00240 PF00240 PF00240	Eukaryota; Metazoa; Ecdysozoa; Arthropoda; Hexapoda; Insecta; Pterygota; Neoptera; Holometabola; Diptera; Nematocera; Culicoidea; Culicidae; Anophelinae; Anopheles.
Q06DG5	Anopheles funestus (African malaria mosquito)	3382203499	ubiquitin~Ribosomal_L40e	PF00240 PF01020	Eukaryota; Metazoa; Ecdysozoa; Arthropoda; Hexapoda; Insecta; Pterygota; Neoptera; Holometabola; Diptera; Nematocera; Culicoidea; Culicidae; Anophelinae; Anopheles.
F7IUE6	Anopheles gambiae (African malaria mosquito)	3823322591	ubiquitin~ubiquitin~ubiquitin~ubiquitin~ubiquitin~ubiquitin~ubiquitin~ubiquitin~ubiquitin~ubiquitin~ubiquitin~ubiquitin~ubiquitin~ubiquitin	PF00240 PF00240 PF00240 PF00240 PF00240 PF00240 PF00240 PF00240 PF00240 PF00240 PF00240 PF00240 PF00240 PF00240	Eukaryota; Metazoa; Ecdysozoa; Arthropoda; Hexapoda; Insecta; Pterygota; Neoptera; Holometabola; Diptera; Nematocera; Culicoidea; Culicidae; Anophelinae; Anopheles.
Q7PR02	Anopheles gambiae (African malaria mosquito)	1016571548	ubiquitin~ubiquitin~ubiquitin~ubiquitin	PF00240 PF00240 PF00240 PF00240	Eukaryota; Metazoa; Ecdysozoa; Arthropoda; Hexapoda; Insecta; Pterygota; Neoptera; Holometabola; Diptera; Nematocera; Culicoidea; Culicidae; Anophelinae; Anopheles.
Q7Q3K7	Anopheles gambiae (African malaria mosquito)	3382203499	ubiquitin~Ribosomal_L40e	PF00240 PF01020	Eukaryota; Metazoa; Ecdysozoa; Arthropoda; Hexapoda; Insecta; Pterygota; Neoptera; Holometabola; Diptera; Nematocera; Culicoidea; Culicidae; Anophelinae; Anopheles.
A0A182TUI2	Anopheles melas	2491577685	Ribosomal_S8e~ubiquitin~Ribosomal_S27	PF01201 PF00240 PF01599	Eukaryota; Metazoa; Ecdysozoa; Arthropoda; Hexapoda; Insecta; Pterygota; Neoptera; Holometabola; Diptera; Nematocera; Culicoidea; Culicidae; Anophelinae; Anopheles.
A0A182UHQ4	Anopheles melas	3382203499	ubiquitin~Ribosomal_L40e	PF00240 PF01020	Eukaryota; Metazoa; Ecdysozoa; Arthropoda; Hexapoda; Insecta; Pterygota; Neoptera; Holometabola; Diptera; Nematocera; Culicoidea; Culicidae; Anophelinae; Anopheles.
A0A182VB73	Anopheles merus (Mosquito)	3382203499	ubiquitin~Ribosomal_L40e	PF00240 PF01020	Eukaryota; Metazoa; Ecdysozoa; Arthropoda; Hexapoda; Insecta; Pterygota; Neoptera; Holometabola; Diptera; Nematocera; Culicoidea; Culicidae; Anophelinae; Anopheles.
A0A2Y9D2V4	Anopheles merus (Mosquito)	1016571548	ubiquitin~ubiquitin~ubiquitin~ubiquitin	PF00240 PF00240 PF00240 PF00240	Eukaryota; Metazoa; Ecdysozoa; Arthropoda; Hexapoda; Insecta; Pterygota; Neoptera; Holometabola; Diptera; Nematocera; Culicoidea; Culicidae; Anophelinae; Anopheles.
A0A2Y9D366	Anopheles merus (Mosquito)	1434187759	ubiquitin~Ribosomal_S27	PF00240 PF01599	Eukaryota; Metazoa; Ecdysozoa; Arthropoda; Hexapoda; Insecta; Pterygota; Neoptera; Holometabola; Diptera; Nematocera; Culicoidea; Culicidae; Anophelinae; Anopheles.
A0A182WNQ6	Anopheles minimus	2360241466	ubiquitin	PF00240	Eukaryota; Metazoa; Ecdysozoa; Arthropoda; Hexapoda; Insecta; Pterygota; Neoptera; Holometabola; Diptera; Nematocera; Culicoidea; Culicidae; Anophelinae; Anopheles.
A0A3F2Z0Y6	Anopheles minimus	3382203499	ubiquitin~Ribosomal_L40e	PF00240 PF01020	Eukaryota; Metazoa; Ecdysozoa; Arthropoda; Hexapoda; Insecta; Pterygota; Neoptera; Holometabola; Diptera; Nematocera; Culicoidea; Culicidae; Anophelinae; Anopheles.
A0A3F2Z1Z9	Anopheles quadriannulatus (Mosquito)	3382203499	ubiquitin~Ribosomal_L40e	PF00240 PF01020	Eukaryota; Metazoa; Ecdysozoa; Arthropoda; Hexapoda; Insecta; Pterygota; Neoptera; Holometabola; Diptera; Nematocera; Culicoidea; Culicidae; Anophelinae; Anopheles.
A0A084VHL4	Anopheles sinensis (Mosquito)	1016571548	ubiquitin~ubiquitin~ubiquitin~ubiquitin	PF00240 PF00240 PF00240 PF00240	Eukaryota; Metazoa; Ecdysozoa; Arthropoda; Hexapoda; Insecta; Pterygota; Neoptera; Holometabola; Diptera; Nematocera; Culicoidea; Culicidae; Anophelinae; Anopheles.
A0A084VP31	Anopheles sinensis (Mosquito)	3382203499	ubiquitin~Ribosomal_L40e	PF00240 PF01020	Eukaryota; Metazoa; Ecdysozoa; Arthropoda; Hexapoda; Insecta; Pterygota; Neoptera; Holometabola; Diptera; Nematocera; Culicoidea; Culicidae; Anophelinae; Anopheles.
A0A084WD86	Anopheles sinensis (Mosquito)	1434187759	ubiquitin~Ribosomal_S27	PF00240 PF01599	Eukaryota; Metazoa; Ecdysozoa; Arthropoda; Hexapoda; Insecta; Pterygota; Neoptera; Holometabola; Diptera; Nematocera; Culicoidea; Culicidae; Anophelinae; Anopheles.
A0A084WT89	Anopheles sinensis (Mosquito)	2360241466	ubiquitin	PF00240	Eukaryota; Metazoa; Ecdysozoa; Arthropoda; Hexapoda; Insecta; Pterygota; Neoptera; Holometabola; Diptera; Nematocera; Culicoidea; Culicidae; Anophelinae; Anopheles.
A0A2K5BYE9	Aotus nancymaae (Ma's night monkey)	620380390	ubiquitin~ubiquitin	PF00240 PF00240	Eukaryota; Metazoa; Chordata; Craniata; Vertebrata; Euteleostomi; Mammalia; Eutheria; Euarchontoglires; Primates; Haplorrhini; Platyrrhini; Aotidae; Aotus.
A0A2K5C3N9	Aotus nancymaae (Ma's night monkey)	1434187759	ubiquitin~Ribosomal_S27	PF00240 PF01599	Eukaryota; Metazoa; Chordata; Craniata; Vertebrata; Euteleostomi; Mammalia; Eutheria; Euarchontoglires; Primates; Haplorrhini; Platyrrhini; Aotidae; Aotus.
A0A2K5C573	Aotus nancymaae (Ma's night monkey)	1434187759	ubiquitin~Ribosomal_S27	PF00240 PF01599	Eukaryota; Metazoa; Chordata; Craniata; Vertebrata; Euteleostomi; Mammalia; Eutheria; Euarchontoglires; Primates; Haplorrhini; Platyrrhini; Aotidae; Aotus.
A0A2K5C7E5	Aotus nancymaae (Ma's night monkey)	2360241466	ubiquitin	PF00240	Eukaryota; Metazoa; Chordata; Craniata; Vertebrata; Euteleostomi; Mammalia; Eutheria; Euarchontoglires; Primates; Haplorrhini; Platyrrhini; Aotidae; Aotus.
A0A2K5C7K1	Aotus nancymaae (Ma's night monkey)	620380390	ubiquitin~ubiquitin	PF00240 PF00240	Eukaryota; Metazoa; Chordata; Craniata; Vertebrata; Euteleostomi; Mammalia; Eutheria; Euarchontoglires; Primates; Haplorrhini; Platyrrhini; Aotidae; Aotus.
A0A2K5E0A1	Aotus nancymaae (Ma's night monkey)	2360241466	ubiquitin	PF00240	Eukaryota; Metazoa; Chordata; Craniata; Vertebrata; Euteleostomi; Mammalia; Eutheria; Euarchontoglires; Primates; Haplorrhini; Platyrrhini; Aotidae; Aotus.
A0A2K5E0I1	Aotus nancymaae (Ma's night monkey)	2360241466	ubiquitin	PF00240	Eukaryota; Metazoa; Chordata; Craniata; Vertebrata; Euteleostomi; Mammalia; Eutheria; Euarchontoglires; Primates; Haplorrhini; Platyrrhini; Aotidae; Aotus.
A0A2K5ER60	Aotus nancymaae (Ma's night monkey)	2360241466	ubiquitin	PF00240	Eukaryota; Metazoa; Chordata; Craniata; Vertebrata; Euteleostomi; Mammalia; Eutheria; Euarchontoglires; Primates; Haplorrhini; Platyrrhini; Aotidae; Aotus.
A0A2K5F384	Aotus nancymaae (Ma's night monkey)	4185176335	KxDL~ubiquitin~Ribosomal_L40e	PF10241 PF00240 PF01020	Eukaryota; Metazoa; Chordata; Craniata; Vertebrata; Euteleostomi; Mammalia; Eutheria; Euarchontoglires; Primates; Haplorrhini; Platyrrhini; Aotidae; Aotus.
A0A2K5F8V0	Aotus nancymaae (Ma's night monkey)	1434187759	ubiquitin~Ribosomal_S27	PF00240 PF01599	Eukaryota; Metazoa; Chordata; Craniata; Vertebrata; Euteleostomi; Mammalia; Eutheria; Euarchontoglires; Primates; Haplorrhini; Platyrrhini; Aotidae; Aotus.
W4FYB1	Aphanomyces astaci	620380390	ubiquitin~ubiquitin	PF00240 PF00240	Eukaryota; Stramenopiles; Oomycetes; Saprolegniales; Saprolegniaceae; Aphanomyces.
W4G442	Aphanomyces astaci	3130240041	ubiquitin~Ribosomal_S30	PF00240 PF04758	Eukaryota; Stramenopiles; Oomycetes; Saprolegniales; Saprolegniaceae; Aphanomyces.
W4GKD7	Aphanomyces astaci	1434187759	ubiquitin~Ribosomal_S27	PF00240 PF01599	Eukaryota; Stramenopiles; Oomycetes; Saprolegniales; Saprolegniaceae; Aphanomyces.
W4GU31	Aphanomyces astaci	620380390	ubiquitin~ubiquitin	PF00240 PF00240	Eukaryota; Stramenopiles; Oomycetes; Saprolegniales; Saprolegniaceae; Aphanomyces.
A0A024T9A9	Aphanomyces invadans	2360241466	ubiquitin	PF00240	Eukaryota; Stramenopiles; Oomycetes; Saprolegniales; Saprolegniaceae; Aphanomyces.
A0A024TRN3	Aphanomyces invadans	1434187759	ubiquitin~Ribosomal_S27	PF00240 PF01599	Eukaryota; Stramenopiles; Oomycetes; Saprolegniales; Saprolegniaceae; Aphanomyces.
A0A024U6H6	Aphanomyces invadans	3130240041	ubiquitin~Ribosomal_S30	PF00240 PF04758	Eukaryota; Stramenopiles; Oomycetes; Saprolegniales; Saprolegniaceae; Aphanomyces.
A0A2A3EHL9	Apis cerana cerana (Oriental honeybee)	3382203499	ubiquitin~Ribosomal_L40e	PF00240 PF01020	Eukaryota; Metazoa; Ecdysozoa; Arthropoda; Hexapoda; Insecta; Pterygota; Neoptera; Holometabola; Hymenoptera; Apocrita; Aculeata; Apoidea; Apidae; Apis.
A0A2A3EKN3	Apis cerana cerana (Oriental honeybee)	2360241466	ubiquitin	PF00240	Eukaryota; Metazoa; Ecdysozoa; Arthropoda; Hexapoda; Insecta; Pterygota; Neoptera; Holometabola; Hymenoptera; Apocrita; Aculeata; Apoidea; Apidae; Apis.
A0A2A3ELA6	Apis cerana cerana (Oriental honeybee)	2360241466	ubiquitin	PF00240	Eukaryota; Metazoa; Ecdysozoa; Arthropoda; Hexapoda; Insecta; Pterygota; Neoptera; Holometabola; Hymenoptera; Apocrita; Aculeata; Apoidea; Apidae; Apis.
A0A2A3EPS4	Apis cerana cerana (Oriental honeybee)	1434187759	ubiquitin~Ribosomal_S27	PF00240 PF01599	Eukaryota; Metazoa; Ecdysozoa; Arthropoda; Hexapoda; Insecta; Pterygota; Neoptera; Holometabola; Hymenoptera; Apocrita; Aculeata; Apoidea; Apidae; Apis.
A0A2A3ERL8	Apis cerana cerana (Oriental honeybee)	208332127	ubiquitin~ubiquitin~ubiquitin	PF00240 PF00240 PF00240	Eukaryota; Metazoa; Ecdysozoa; Arthropoda; Hexapoda; Insecta; Pterygota; Neoptera; Holometabola; Hymenoptera; Apocrita; Aculeata; Apoidea; Apidae; Apis.
A0A088AKW7	Apis mellifera (Honeybee)	3117974611	ubiquitin~ubiquitin~ubiquitin~ubiquitin~ubiquitin~ubiquitin~ubiquitin~ubiquitin~ubiquitin~ubiquitin	PF00240 PF00240 PF00240 PF00240 PF00240 PF00240 PF00240 PF00240 PF00240 PF00240	Eukaryota; Metazoa; Ecdysozoa; Arthropoda; Hexapoda; Insecta; Pterygota; Neoptera; Holometabola; Hymenoptera; Apocrita; Aculeata; Apoidea; Apidae; Apis.
A0A088AN20	Apis mellifera (Honeybee)	3382203499	ubiquitin~Ribosomal_L40e	PF00240 PF01020	Eukaryota; Metazoa; Ecdysozoa; Arthropoda; Hexapoda; Insecta; Pterygota; Neoptera; Holometabola; Hymenoptera; Apocrita; Aculeata; Apoidea; Apidae; Apis.
A0A088AQP3	Apis mellifera (Honeybee)	1016571548	ubiquitin~ubiquitin~ubiquitin~ubiquitin	PF00240 PF00240 PF00240 PF00240	Eukaryota; Metazoa; Ecdysozoa; Arthropoda; Hexapoda; Insecta; Pterygota; Neoptera; Holometabola; Hymenoptera; Apocrita; Aculeata; Apoidea; Apidae; Apis.
A0A088AQP4	Apis mellifera (Honeybee)	3961668806	ubiquitin~ubiquitin~ubiquitin~ubiquitin~ubiquitin~ubiquitin	PF00240 PF00240 PF00240 PF00240 PF00240 PF00240	Eukaryota; Metazoa; Ecdysozoa; Arthropoda; Hexapoda; Insecta; Pterygota; Neoptera; Holometabola; Hymenoptera; Apocrita; Aculeata; Apoidea; Apidae; Apis.
A0A088AVY1	Apis mellifera (Honeybee)	1434187759	ubiquitin~Ribosomal_S27	PF00240 PF01599	Eukaryota; Metazoa; Ecdysozoa; Arthropoda; Hexapoda; Insecta; Pterygota; Neoptera; Holometabola; Hymenoptera; Apocrita; Aculeata; Apoidea; Apidae; Apis.
A0A2I0A2T2	Apostasia shenzhenica	620380390	ubiquitin~ubiquitin	PF00240 PF00240	Eukaryota; Viridiplantae; Streptophyta; Embryophyta; Tracheophyta; Spermatophyta; Magnoliopsida; Liliopsida; Asparagales; Orchidaceae; Apostasioideae; Apostasia.
A0A2I0A5N1	Apostasia shenzhenica	620380390	ubiquitin~ubiquitin	PF00240 PF00240	Eukaryota; Viridiplantae; Streptophyta; Embryophyta; Tracheophyta; Spermatophyta; Magnoliopsida; Liliopsida; Asparagales; Orchidaceae; Apostasioideae; Apostasia.
A0A2I0AB04	Apostasia shenzhenica	1434187759	ubiquitin~Ribosomal_S27	PF00240 PF01599	Eukaryota; Viridiplantae; Streptophyta; Embryophyta; Tracheophyta; Spermatophyta; Magnoliopsida; Liliopsida; Asparagales; Orchidaceae; Apostasioideae; Apostasia.
A0A2I0AGT7	Apostasia shenzhenica	1434187759	ubiquitin~Ribosomal_S27	PF00240 PF01599	Eukaryota; Viridiplantae; Streptophyta; Embryophyta; Tracheophyta; Spermatophyta; Magnoliopsida; Liliopsida; Asparagales; Orchidaceae; Apostasioideae; Apostasia.
A0A2I0B5F6	Apostasia shenzhenica	1434187759	ubiquitin~Ribosomal_S27	PF00240 PF01599	Eukaryota; Viridiplantae; Streptophyta; Embryophyta; Tracheophyta; Spermatophyta; Magnoliopsida; Liliopsida; Asparagales; Orchidaceae; Apostasioideae; Apostasia.
A0A2I0B7F1	Apostasia shenzhenica	2360241466	ubiquitin	PF00240	Eukaryota; Viridiplantae; Streptophyta; Embryophyta; Tracheophyta; Spermatophyta; Magnoliopsida; Liliopsida; Asparagales; Orchidaceae; Apostasioideae; Apostasia.
A0A2I0B7G6	Apostasia shenzhenica	1016571548	ubiquitin~ubiquitin~ubiquitin~ubiquitin	PF00240 PF00240 PF00240 PF00240	Eukaryota; Viridiplantae; Streptophyta; Embryophyta; Tracheophyta; Spermatophyta; Magnoliopsida; Liliopsida; Asparagales; Orchidaceae; Apostasioideae; Apostasia.
A0A2I0BDA1	Apostasia shenzhenica	3382203499	ubiquitin~Ribosomal_L40e	PF00240 PF01020	Eukaryota; Viridiplantae; Streptophyta; Embryophyta; Tracheophyta; Spermatophyta; Magnoliopsida; Liliopsida; Asparagales; Orchidaceae; Apostasioideae; Apostasia.
A0A2I0BFE2	Apostasia shenzhenica	3044031469	ubiquitin~ubiquitin~ubiquitin~ubiquitin~ubiquitin	PF00240 PF00240 PF00240 PF00240 PF00240	Eukaryota; Viridiplantae; Streptophyta; Embryophyta; Tracheophyta; Spermatophyta; Magnoliopsida; Liliopsida; Asparagales; Orchidaceae; Apostasioideae; Apostasia.
A0A087QZY9	Aptenodytes forsteri (Emperor penguin)	620380390	ubiquitin~ubiquitin	PF00240 PF00240	Eukaryota; Metazoa; Chordata; Craniata; Vertebrata; Euteleostomi; Archelosauria; Archosauria; Dinosauria; Saurischia; Theropoda; Coelurosauria; Aves; Neognathae; Sphenisciformes; Spheniscidae; Aptenodytes.
A0A087RB55	Aptenodytes forsteri (Emperor penguin)	2360241466	ubiquitin	PF00240	Eukaryota; Metazoa; Chordata; Craniata; Vertebrata; Euteleostomi; Archelosauria; Archosauria; Dinosauria; Saurischia; Theropoda; Coelurosauria; Aves; Neognathae; Sphenisciformes; Spheniscidae; Aptenodytes.
A0A087RJQ2	Aptenodytes forsteri (Emperor penguin)	1434187759	ubiquitin~Ribosomal_S27	PF00240 PF01599	Eukaryota; Metazoa; Chordata; Craniata; Vertebrata; Euteleostomi; Archelosauria; Archosauria; Dinosauria; Saurischia; Theropoda; Coelurosauria; Aves; Neognathae; Sphenisciformes; Spheniscidae; Aptenodytes.
A0A2G5C4D0	Aquilegia coerulea (Rocky mountain columbine)	1434187759	ubiquitin~Ribosomal_S27	PF00240 PF01599	Eukaryota; Viridiplantae; Streptophyta; Embryophyta; Tracheophyta; Spermatophyta; Magnoliopsida; Ranunculales; Ranunculaceae; Thalictroideae; Aquilegia.
A0A2G5CC07	Aquilegia coerulea (Rocky mountain columbine)	3044031469	ubiquitin~ubiquitin~ubiquitin~ubiquitin~ubiquitin	PF00240 PF00240 PF00240 PF00240 PF00240	Eukaryota; Viridiplantae; Streptophyta; Embryophyta; Tracheophyta; Spermatophyta; Magnoliopsida; Ranunculales; Ranunculaceae; Thalictroideae; Aquilegia.
A0A2G5CDX3	Aquilegia coerulea (Rocky mountain columbine)	921914441	DDE_Tnp_4~ubiquitin~Myb_DNA-bind_3	PF13359 PF00240 PF12776	Eukaryota; Viridiplantae; Streptophyta; Embryophyta; Tracheophyta; Spermatophyta; Magnoliopsida; Ranunculales; Ranunculaceae; Thalictroideae; Aquilegia.
A0A2G5CIT0	Aquilegia coerulea (Rocky mountain columbine)	643538498	ubiquitin~ubiquitin~ubiquitin~ubiquitin~ubiquitin~ubiquitin~ubiquitin	PF00240 PF00240 PF00240 PF00240 PF00240 PF00240 PF00240	Eukaryota; Viridiplantae; Streptophyta; Embryophyta; Tracheophyta; Spermatophyta; Magnoliopsida; Ranunculales; Ranunculaceae; Thalictroideae; Aquilegia.
A0A2G5CKP2	Aquilegia coerulea (Rocky mountain columbine)	3386687896	ubiquitin~ubiquitin~ubiquitin~ubiquitin~ubiquitin~ubiquitin~ubiquitin~ubiquitin~ubiquitin~ubiquitin~ubiquitin	PF00240 PF00240 PF00240 PF00240 PF00240 PF00240 PF00240 PF00240 PF00240 PF00240 PF00240	Eukaryota; Viridiplantae; Streptophyta; Embryophyta; Tracheophyta; Spermatophyta; Magnoliopsida; Ranunculales; Ranunculaceae; Thalictroideae; Aquilegia.
A0A2G5CN13	Aquilegia coerulea (Rocky mountain columbine)	3961668806	ubiquitin~ubiquitin~ubiquitin~ubiquitin~ubiquitin~ubiquitin	PF00240 PF00240 PF00240 PF00240 PF00240 PF00240	Eukaryota; Viridiplantae; Streptophyta; Embryophyta; Tracheophyta; Spermatophyta; Magnoliopsida; Ranunculales; Ranunculaceae; Thalictroideae; Aquilegia.
A0A2G5CNV8	Aquilegia coerulea (Rocky mountain columbine)	3044031469	ubiquitin~ubiquitin~ubiquitin~ubiquitin~ubiquitin	PF00240 PF00240 PF00240 PF00240 PF00240	Eukaryota; Viridiplantae; Streptophyta; Embryophyta; Tracheophyta; Spermatophyta; Magnoliopsida; Ranunculales; Ranunculaceae; Thalictroideae; Aquilegia.
A0A2G5CPW7	Aquilegia coerulea (Rocky mountain columbine)	620380390	ubiquitin~ubiquitin	PF00240 PF00240	Eukaryota; Viridiplantae; Streptophyta; Embryophyta; Tracheophyta; Spermatophyta; Magnoliopsida; Ranunculales; Ranunculaceae; Thalictroideae; Aquilegia.
A0A2G5CR29	Aquilegia coerulea (Rocky mountain columbine)	1016571548	ubiquitin~ubiquitin~ubiquitin~ubiquitin	PF00240 PF00240 PF00240 PF00240	Eukaryota; Viridiplantae; Streptophyta; Embryophyta; Tracheophyta; Spermatophyta; Magnoliopsida; Ranunculales; Ranunculaceae; Thalictroideae; Aquilegia.
A0A2G5CUA0	Aquilegia coerulea (Rocky mountain columbine)	3382203499	ubiquitin~Ribosomal_L40e	PF00240 PF01020	Eukaryota; Viridiplantae; Streptophyta; Embryophyta; Tracheophyta; Spermatophyta; Magnoliopsida; Ranunculales; Ranunculaceae; Thalictroideae; Aquilegia.
A0A2G5E2B0	Aquilegia coerulea (Rocky mountain columbine)	2360241466	ubiquitin	PF00240	Eukaryota; Viridiplantae; Streptophyta; Embryophyta; Tracheophyta; Spermatophyta; Magnoliopsida; Ranunculales; Ranunculaceae; Thalictroideae; Aquilegia.
A0A2G5E6Q6	Aquilegia coerulea (Rocky mountain columbine)	3382203499	ubiquitin~Ribosomal_L40e	PF00240 PF01020	Eukaryota; Viridiplantae; Streptophyta; Embryophyta; Tracheophyta; Spermatophyta; Magnoliopsida; Ranunculales; Ranunculaceae; Thalictroideae; Aquilegia.
A0A2G5EGM7	Aquilegia coerulea (Rocky mountain columbine)	3044031469	ubiquitin~ubiquitin~ubiquitin~ubiquitin~ubiquitin	PF00240 PF00240 PF00240 PF00240 PF00240	Eukaryota; Viridiplantae; Streptophyta; Embryophyta; Tracheophyta; Spermatophyta; Magnoliopsida; Ranunculales; Ranunculaceae; Thalictroideae; Aquilegia.
A0A2G5EH43	Aquilegia coerulea (Rocky mountain columbine)	3044031469	ubiquitin~ubiquitin~ubiquitin~ubiquitin~ubiquitin	PF00240 PF00240 PF00240 PF00240 PF00240	Eukaryota; Viridiplantae; Streptophyta; Embryophyta; Tracheophyta; Spermatophyta; Magnoliopsida; Ranunculales; Ranunculaceae; Thalictroideae; Aquilegia.
A0A2G5ES04	Aquilegia coerulea (Rocky mountain columbine)	1016571548	ubiquitin~ubiquitin~ubiquitin~ubiquitin	PF00240 PF00240 PF00240 PF00240	Eukaryota; Viridiplantae; Streptophyta; Embryophyta; Tracheophyta; Spermatophyta; Magnoliopsida; Ranunculales; Ranunculaceae; Thalictroideae; Aquilegia.
A0A2G5ES05	Aquilegia coerulea (Rocky mountain columbine)	3044031469	ubiquitin~ubiquitin~ubiquitin~ubiquitin~ubiquitin	PF00240 PF00240 PF00240 PF00240 PF00240	Eukaryota; Viridiplantae; Streptophyta; Embryophyta; Tracheophyta; Spermatophyta; Magnoliopsida; Ranunculales; Ranunculaceae; Thalictroideae; Aquilegia.
A0A2G5ES07	Aquilegia coerulea (Rocky mountain columbine)	208332127	ubiquitin~ubiquitin~ubiquitin	PF00240 PF00240 PF00240	Eukaryota; Viridiplantae; Streptophyta; Embryophyta; Tracheophyta; Spermatophyta; Magnoliopsida; Ranunculales; Ranunculaceae; Thalictroideae; Aquilegia.
A0A2G5ES11	Aquilegia coerulea (Rocky mountain columbine)	3044031469	ubiquitin~ubiquitin~ubiquitin~ubiquitin~ubiquitin	PF00240 PF00240 PF00240 PF00240 PF00240	Eukaryota; Viridiplantae; Streptophyta; Embryophyta; Tracheophyta; Spermatophyta; Magnoliopsida; Ranunculales; Ranunculaceae; Thalictroideae; Aquilegia.
A0A2G5ES14	Aquilegia coerulea (Rocky mountain columbine)	3044031469	ubiquitin~ubiquitin~ubiquitin~ubiquitin~ubiquitin	PF00240 PF00240 PF00240 PF00240 PF00240	Eukaryota; Viridiplantae; Streptophyta; Embryophyta; Tracheophyta; Spermatophyta; Magnoliopsida; Ranunculales; Ranunculaceae; Thalictroideae; Aquilegia.
A0A2G5ES23	Aquilegia coerulea (Rocky mountain columbine)	3044031469	ubiquitin~ubiquitin~ubiquitin~ubiquitin~ubiquitin	PF00240 PF00240 PF00240 PF00240 PF00240	Eukaryota; Viridiplantae; Streptophyta; Embryophyta; Tracheophyta; Spermatophyta; Magnoliopsida; Ranunculales; Ranunculaceae; Thalictroideae; Aquilegia.
A0A2G5ES25	Aquilegia coerulea (Rocky mountain columbine)	1016571548	ubiquitin~ubiquitin~ubiquitin~ubiquitin	PF00240 PF00240 PF00240 PF00240	Eukaryota; Viridiplantae; Streptophyta; Embryophyta; Tracheophyta; Spermatophyta; Magnoliopsida; Ranunculales; Ranunculaceae; Thalictroideae; Aquilegia.
A0A2G5ES30	Aquilegia coerulea (Rocky mountain columbine)	3044031469	ubiquitin~ubiquitin~ubiquitin~ubiquitin~ubiquitin	PF00240 PF00240 PF00240 PF00240 PF00240	Eukaryota; Viridiplantae; Streptophyta; Embryophyta; Tracheophyta; Spermatophyta; Magnoliopsida; Ranunculales; Ranunculaceae; Thalictroideae; Aquilegia.
A0A2G5ES31	Aquilegia coerulea (Rocky mountain columbine)	1016571548	ubiquitin~ubiquitin~ubiquitin~ubiquitin	PF00240 PF00240 PF00240 PF00240	Eukaryota; Viridiplantae; Streptophyta; Embryophyta; Tracheophyta; Spermatophyta; Magnoliopsida; Ranunculales; Ranunculaceae; Thalictroideae; Aquilegia.
A0A2G5ES39	Aquilegia coerulea (Rocky mountain columbine)	1016571548	ubiquitin~ubiquitin~ubiquitin~ubiquitin	PF00240 PF00240 PF00240 PF00240	Eukaryota; Viridiplantae; Streptophyta; Embryophyta; Tracheophyta; Spermatophyta; Magnoliopsida; Ranunculales; Ranunculaceae; Thalictroideae; Aquilegia.
A0A2G5ES87	Aquilegia coerulea (Rocky mountain columbine)	1016571548	ubiquitin~ubiquitin~ubiquitin~ubiquitin	PF00240 PF00240 PF00240 PF00240	Eukaryota; Viridiplantae; Streptophyta; Embryophyta; Tracheophyta; Spermatophyta; Magnoliopsida; Ranunculales; Ranunculaceae; Thalictroideae; Aquilegia.
A0A2G5ESI0	Aquilegia coerulea (Rocky mountain columbine)	3961668806	ubiquitin~ubiquitin~ubiquitin~ubiquitin~ubiquitin~ubiquitin	PF00240 PF00240 PF00240 PF00240 PF00240 PF00240	Eukaryota; Viridiplantae; Streptophyta; Embryophyta; Tracheophyta; Spermatophyta; Magnoliopsida; Ranunculales; Ranunculaceae; Thalictroideae; Aquilegia.
A0A2G5ETU7	Aquilegia coerulea (Rocky mountain columbine)	3382203499	ubiquitin~Ribosomal_L40e	PF00240 PF01020	Eukaryota; Viridiplantae; Streptophyta; Embryophyta; Tracheophyta; Spermatophyta; Magnoliopsida; Ranunculales; Ranunculaceae; Thalictroideae; Aquilegia.
A0A2G5EYJ5	Aquilegia coerulea (Rocky mountain columbine)	1434187759	ubiquitin~Ribosomal_S27	PF00240 PF01599	Eukaryota; Viridiplantae; Streptophyta; Embryophyta; Tracheophyta; Spermatophyta; Magnoliopsida; Ranunculales; Ranunculaceae; Thalictroideae; Aquilegia.
A0A2G5EZI6	Aquilegia coerulea (Rocky mountain columbine)	208332127	ubiquitin~ubiquitin~ubiquitin	PF00240 PF00240 PF00240	Eukaryota; Viridiplantae; Streptophyta; Embryophyta; Tracheophyta; Spermatophyta; Magnoliopsida; Ranunculales; Ranunculaceae; Thalictroideae; Aquilegia.
A0A2G5F1J1	Aquilegia coerulea (Rocky mountain columbine)	1434187759	ubiquitin~Ribosomal_S27	PF00240 PF01599	Eukaryota; Viridiplantae; Streptophyta; Embryophyta; Tracheophyta; Spermatophyta; Magnoliopsida; Ranunculales; Ranunculaceae; Thalictroideae; Aquilegia.
A0A2G5F260	Aquilegia coerulea (Rocky mountain columbine)	620380390	ubiquitin~ubiquitin	PF00240 PF00240	Eukaryota; Viridiplantae; Streptophyta; Embryophyta; Tracheophyta; Spermatophyta; Magnoliopsida; Ranunculales; Ranunculaceae; Thalictroideae; Aquilegia.
D7KL21	Arabidopsis lyrata subsp. lyrata (Lyre-leaved rock-cress)	620380390	ubiquitin~ubiquitin	PF00240 PF00240	Eukaryota; Viridiplantae; Streptophyta; Embryophyta; Tracheophyta; Spermatophyta; Magnoliopsida; eudicotyledons; Gunneridae; Pentapetalae; rosids; malvids; Brassicales; Brassicaceae; Camelineae; Arabidopsis.
D7KM49	Arabidopsis lyrata subsp. lyrata (Lyre-leaved rock-cress)	3044031469	ubiquitin~ubiquitin~ubiquitin~ubiquitin~ubiquitin	PF00240 PF00240 PF00240 PF00240 PF00240	Eukaryota; Viridiplantae; Streptophyta; Embryophyta; Tracheophyta; Spermatophyta; Magnoliopsida; eudicotyledons; Gunneridae; Pentapetalae; rosids; malvids; Brassicales; Brassicaceae; Camelineae; Arabidopsis.
D7KNF5	Arabidopsis lyrata subsp. lyrata (Lyre-leaved rock-cress)	1434187759	ubiquitin~Ribosomal_S27	PF00240 PF01599	Eukaryota; Viridiplantae; Streptophyta; Embryophyta; Tracheophyta; Spermatophyta; Magnoliopsida; eudicotyledons; Gunneridae; Pentapetalae; rosids; malvids; Brassicales; Brassicaceae; Camelineae; Arabidopsis.
D7KRF5	Arabidopsis lyrata subsp. lyrata (Lyre-leaved rock-cress)	3961668806	ubiquitin~ubiquitin~ubiquitin~ubiquitin~ubiquitin~ubiquitin	PF00240 PF00240 PF00240 PF00240 PF00240 PF00240	Eukaryota; Viridiplantae; Streptophyta; Embryophyta; Tracheophyta; Spermatophyta; Magnoliopsida; eudicotyledons; Gunneridae; Pentapetalae; rosids; malvids; Brassicales; Brassicaceae; Camelineae; Arabidopsis.
D7KRS7	Arabidopsis lyrata subsp. lyrata (Lyre-leaved rock-cress)	3961668806	ubiquitin~ubiquitin~ubiquitin~ubiquitin~ubiquitin~ubiquitin	PF00240 PF00240 PF00240 PF00240 PF00240 PF00240	Eukaryota; Viridiplantae; Streptophyta; Embryophyta; Tracheophyta; Spermatophyta; Magnoliopsida; eudicotyledons; Gunneridae; Pentapetalae; rosids; malvids; Brassicales; Brassicaceae; Camelineae; Arabidopsis.
D7L8C7	Arabidopsis lyrata subsp. lyrata (Lyre-leaved rock-cress)	1896998170	ubiquitin~ubiquitin~ubiquitin~ubiquitin~ubiquitin~ubiquitin~ubiquitin~ubiquitin	PF00240 PF00240 PF00240 PF00240 PF00240 PF00240 PF00240 PF00240	Eukaryota; Viridiplantae; Streptophyta; Embryophyta; Tracheophyta; Spermatophyta; Magnoliopsida; eudicotyledons; Gunneridae; Pentapetalae; rosids; malvids; Brassicales; Brassicaceae; Camelineae; Arabidopsis.
D7LFS3	Arabidopsis lyrata subsp. lyrata (Lyre-leaved rock-cress)	3044031469	ubiquitin~ubiquitin~ubiquitin~ubiquitin~ubiquitin	PF00240 PF00240 PF00240 PF00240 PF00240	Eukaryota; Viridiplantae; Streptophyta; Embryophyta; Tracheophyta; Spermatophyta; Magnoliopsida; eudicotyledons; Gunneridae; Pentapetalae; rosids; malvids; Brassicales; Brassicaceae; Camelineae; Arabidopsis.
D7LFZ1	Arabidopsis lyrata subsp. lyrata (Lyre-leaved rock-cress)	1434187759	ubiquitin~Ribosomal_S27	PF00240 PF01599	Eukaryota; Viridiplantae; Streptophyta; Embryophyta; Tracheophyta; Spermatophyta; Magnoliopsida; eudicotyledons; Gunneridae; Pentapetalae; rosids; malvids; Brassicales; Brassicaceae; Camelineae; Arabidopsis.
D7LII8	Arabidopsis lyrata subsp. lyrata (Lyre-leaved rock-cress)	620380390	ubiquitin~ubiquitin	PF00240 PF00240	Eukaryota; Viridiplantae; Streptophyta; Embryophyta; Tracheophyta; Spermatophyta; Magnoliopsida; eudicotyledons; Gunneridae; Pentapetalae; rosids; malvids; Brassicales; Brassicaceae; Camelineae; Arabidopsis.
D7LSV4	Arabidopsis lyrata subsp. lyrata (Lyre-leaved rock-cress)	1434187759	ubiquitin~Ribosomal_S27	PF00240 PF01599	Eukaryota; Viridiplantae; Streptophyta; Embryophyta; Tracheophyta; Spermatophyta; Magnoliopsida; eudicotyledons; Gunneridae; Pentapetalae; rosids; malvids; Brassicales; Brassicaceae; Camelineae; Arabidopsis.
D7LWL8	Arabidopsis lyrata subsp. lyrata (Lyre-leaved rock-cress)	1016571548	ubiquitin~ubiquitin~ubiquitin~ubiquitin	PF00240 PF00240 PF00240 PF00240	Eukaryota; Viridiplantae; Streptophyta; Embryophyta; Tracheophyta; Spermatophyta; Magnoliopsida; eudicotyledons; Gunneridae; Pentapetalae; rosids; malvids; Brassicales; Brassicaceae; Camelineae; Arabidopsis.
D7M031	Arabidopsis lyrata subsp. lyrata (Lyre-leaved rock-cress)	3044031469	ubiquitin~ubiquitin~ubiquitin~ubiquitin~ubiquitin	PF00240 PF00240 PF00240 PF00240 PF00240	Eukaryota; Viridiplantae; Streptophyta; Embryophyta; Tracheophyta; Spermatophyta; Magnoliopsida; eudicotyledons; Gunneridae; Pentapetalae; rosids; malvids; Brassicales; Brassicaceae; Camelineae; Arabidopsis.
D7M1X7	Arabidopsis lyrata subsp. lyrata (Lyre-leaved rock-cress)	1016571548	ubiquitin~ubiquitin~ubiquitin~ubiquitin	PF00240 PF00240 PF00240 PF00240	Eukaryota; Viridiplantae; Streptophyta; Embryophyta; Tracheophyta; Spermatophyta; Magnoliopsida; eudicotyledons; Gunneridae; Pentapetalae; rosids; malvids; Brassicales; Brassicaceae; Camelineae; Arabidopsis.
D7M2I1	Arabidopsis lyrata subsp. lyrata (Lyre-leaved rock-cress)	208332127	ubiquitin~ubiquitin~ubiquitin	PF00240 PF00240 PF00240	Eukaryota; Viridiplantae; Streptophyta; Embryophyta; Tracheophyta; Spermatophyta; Magnoliopsida; eudicotyledons; Gunneridae; Pentapetalae; rosids; malvids; Brassicales; Brassicaceae; Camelineae; Arabidopsis.
D7M2I4	Arabidopsis lyrata subsp. lyrata (Lyre-leaved rock-cress)	3961668806	ubiquitin~ubiquitin~ubiquitin~ubiquitin~ubiquitin~ubiquitin	PF00240 PF00240 PF00240 PF00240 PF00240 PF00240	Eukaryota; Viridiplantae; Streptophyta; Embryophyta; Tracheophyta; Spermatophyta; Magnoliopsida; eudicotyledons; Gunneridae; Pentapetalae; rosids; malvids; Brassicales; Brassicaceae; Camelineae; Arabidopsis.
D7M338	Arabidopsis lyrata subsp. lyrata (Lyre-leaved rock-cress)	3044031469	ubiquitin~ubiquitin~ubiquitin~ubiquitin~ubiquitin	PF00240 PF00240 PF00240 PF00240 PF00240	Eukaryota; Viridiplantae; Streptophyta; Embryophyta; Tracheophyta; Spermatophyta; Magnoliopsida; eudicotyledons; Gunneridae; Pentapetalae; rosids; malvids; Brassicales; Brassicaceae; Camelineae; Arabidopsis.
D7M3C0	Arabidopsis lyrata subsp. lyrata (Lyre-leaved rock-cress)	1016571548	ubiquitin~ubiquitin~ubiquitin~ubiquitin	PF00240 PF00240 PF00240 PF00240	Eukaryota; Viridiplantae; Streptophyta; Embryophyta; Tracheophyta; Spermatophyta; Magnoliopsida; eudicotyledons; Gunneridae; Pentapetalae; rosids; malvids; Brassicales; Brassicaceae; Camelineae; Arabidopsis.
D7MHY1	Arabidopsis lyrata subsp. lyrata (Lyre-leaved rock-cress)	643538498	ubiquitin~ubiquitin~ubiquitin~ubiquitin~ubiquitin~ubiquitin~ubiquitin	PF00240 PF00240 PF00240 PF00240 PF00240 PF00240 PF00240	Eukaryota; Viridiplantae; Streptophyta; Embryophyta; Tracheophyta; Spermatophyta; Magnoliopsida; eudicotyledons; Gunneridae; Pentapetalae; rosids; malvids; Brassicales; Brassicaceae; Camelineae; Arabidopsis.
A0A1P8BGQ7	Arabidopsis thaliana (Mouse-ear cress)	1016571548	ubiquitin~ubiquitin~ubiquitin~ubiquitin	PF00240 PF00240 PF00240 PF00240	Eukaryota; Viridiplantae; Streptophyta; Embryophyta; Tracheophyta; Spermatophyta; Magnoliopsida; eudicotyledons; Gunneridae; Pentapetalae; rosids; malvids; Brassicales; Brassicaceae; Camelineae; Arabidopsis.
F4I9X6	Arabidopsis thaliana (Mouse-ear cress)	1016571548	ubiquitin~ubiquitin~ubiquitin~ubiquitin	PF00240 PF00240 PF00240 PF00240	Eukaryota; Viridiplantae; Streptophyta; Embryophyta; Tracheophyta; Spermatophyta; Magnoliopsida; eudicotyledons; Gunneridae; Pentapetalae; rosids; malvids; Brassicales; Brassicaceae; Camelineae; Arabidopsis.
F4JGM3	Arabidopsis thaliana (Mouse-ear cress)	620380390	ubiquitin~ubiquitin	PF00240 PF00240	Eukaryota; Viridiplantae; Streptophyta; Embryophyta; Tracheophyta; Spermatophyta; Magnoliopsida; eudicotyledons; Gunneridae; Pentapetalae; rosids; malvids; Brassicales; Brassicaceae; Camelineae; Arabidopsis.
Q3EAA5	Arabidopsis thaliana (Mouse-ear cress)	3044031469	ubiquitin~ubiquitin~ubiquitin~ubiquitin~ubiquitin	PF00240 PF00240 PF00240 PF00240 PF00240	Eukaryota; Viridiplantae; Streptophyta; Embryophyta; Tracheophyta; Spermatophyta; Magnoliopsida; eudicotyledons; Gunneridae; Pentapetalae; rosids; malvids; Brassicales; Brassicaceae; Camelineae; Arabidopsis.
A0A444XVL5	Arachis hypogaea (Peanut)	3961668806	ubiquitin~ubiquitin~ubiquitin~ubiquitin~ubiquitin~ubiquitin	PF00240 PF00240 PF00240 PF00240 PF00240 PF00240	Eukaryota; Viridiplantae; Streptophyta; Embryophyta; Tracheophyta; Spermatophyta; Magnoliopsida; eudicotyledons; Gunneridae; Pentapetalae; rosids; fabids; Fabales; Fabaceae; Papilionoideae; 50 kb inversion clade; dalbergioids sensu lato; Dalbergieae; Pterocarpus clade; Arachis.
A0A444Y0B6	Arachis hypogaea (Peanut)	620380390	ubiquitin~ubiquitin	PF00240 PF00240	Eukaryota; Viridiplantae; Streptophyta; Embryophyta; Tracheophyta; Spermatophyta; Magnoliopsida; eudicotyledons; Gunneridae; Pentapetalae; rosids; fabids; Fabales; Fabaceae; Papilionoideae; 50 kb inversion clade; dalbergioids sensu lato; Dalbergieae; Pterocarpus clade; Arachis.
A0A444Z6W3	Arachis hypogaea (Peanut)	1434187759	ubiquitin~Ribosomal_S27	PF00240 PF01599	Eukaryota; Viridiplantae; Streptophyta; Embryophyta; Tracheophyta; Spermatophyta; Magnoliopsida; eudicotyledons; Gunneridae; Pentapetalae; rosids; fabids; Fabales; Fabaceae; Papilionoideae; 50 kb inversion clade; dalbergioids sensu lato; Dalbergieae; Pterocarpus clade; Arachis.
A0A444ZV37	Arachis hypogaea (Peanut)	1016571548	ubiquitin~ubiquitin~ubiquitin~ubiquitin	PF00240 PF00240 PF00240 PF00240	Eukaryota; Viridiplantae; Streptophyta; Embryophyta; Tracheophyta; Spermatophyta; Magnoliopsida; eudicotyledons; Gunneridae; Pentapetalae; rosids; fabids; Fabales; Fabaceae; Papilionoideae; 50 kb inversion clade; dalbergioids sensu lato; Dalbergieae; Pterocarpus clade; Arachis.
A0A444ZVM2	Arachis hypogaea (Peanut)	208332127	ubiquitin~ubiquitin~ubiquitin	PF00240 PF00240 PF00240	Eukaryota; Viridiplantae; Streptophyta; Embryophyta; Tracheophyta; Spermatophyta; Magnoliopsida; eudicotyledons; Gunneridae; Pentapetalae; rosids; fabids; Fabales; Fabaceae; Papilionoideae; 50 kb inversion clade; dalbergioids sensu lato; Dalbergieae; Pterocarpus clade; Arachis.
A0A445A4C5	Arachis hypogaea (Peanut)	3961668806	ubiquitin~ubiquitin~ubiquitin~ubiquitin~ubiquitin~ubiquitin	PF00240 PF00240 PF00240 PF00240 PF00240 PF00240	Eukaryota; Viridiplantae; Streptophyta; Embryophyta; Tracheophyta; Spermatophyta; Magnoliopsida; eudicotyledons; Gunneridae; Pentapetalae; rosids; fabids; Fabales; Fabaceae; Papilionoideae; 50 kb inversion clade; dalbergioids sensu lato; Dalbergieae; Pterocarpus clade; Arachis.
A0A445BFD8	Arachis hypogaea (Peanut)	3044031469	ubiquitin~ubiquitin~ubiquitin~ubiquitin~ubiquitin	PF00240 PF00240 PF00240 PF00240 PF00240	Eukaryota; Viridiplantae; Streptophyta; Embryophyta; Tracheophyta; Spermatophyta; Magnoliopsida; eudicotyledons; Gunneridae; Pentapetalae; rosids; fabids; Fabales; Fabaceae; Papilionoideae; 50 kb inversion clade; dalbergioids sensu lato; Dalbergieae; Pterocarpus clade; Arachis.
A0A445CH39	Arachis hypogaea (Peanut)	620380390	ubiquitin~ubiquitin	PF00240 PF00240	Eukaryota; Viridiplantae; Streptophyta; Embryophyta; Tracheophyta; Spermatophyta; Magnoliopsida; eudicotyledons; Gunneridae; Pentapetalae; rosids; fabids; Fabales; Fabaceae; Papilionoideae; 50 kb inversion clade; dalbergioids sensu lato; Dalbergieae; Pterocarpus clade; Arachis.
A0A445CIY3	Arachis hypogaea (Peanut)	1016571548	ubiquitin~ubiquitin~ubiquitin~ubiquitin	PF00240 PF00240 PF00240 PF00240	Eukaryota; Viridiplantae; Streptophyta; Embryophyta; Tracheophyta; Spermatophyta; Magnoliopsida; eudicotyledons; Gunneridae; Pentapetalae; rosids; fabids; Fabales; Fabaceae; Papilionoideae; 50 kb inversion clade; dalbergioids sensu lato; Dalbergieae; Pterocarpus clade; Arachis.
Q06H21	Arachis hypogaea (Peanut)	1434187759	ubiquitin~Ribosomal_S27	PF00240 PF01599	Eukaryota; Viridiplantae; Streptophyta; Embryophyta; Tracheophyta; Spermatophyta; Magnoliopsida; eudicotyledons; Gunneridae; Pentapetalae; rosids; fabids; Fabales; Fabaceae; Papilionoideae; 50 kb inversion clade; dalbergioids sensu lato; Dalbergieae; Pterocarpus clade; Arachis.
A0A482T4Z2	archaeon	3382203499	ubiquitin~Ribosomal_L40e	PF00240 PF01020	Archaea.
A0A2H3DJ98	Armillaria gallica (Bulbous honey fungus) (Armillaria bulbosa)	3044031469	ubiquitin~ubiquitin~ubiquitin~ubiquitin~ubiquitin	PF00240 PF00240 PF00240 PF00240 PF00240	Eukaryota; Fungi; Dikarya; Basidiomycota; Agaricomycotina; Agaricomycetes; Agaricomycetidae; Agaricales; Physalacriaceae; Armillaria.
A0A2H3DZZ5	Armillaria gallica (Bulbous honey fungus) (Armillaria bulbosa)	3044031469	ubiquitin~ubiquitin~ubiquitin~ubiquitin~ubiquitin	PF00240 PF00240 PF00240 PF00240 PF00240	Eukaryota; Fungi; Dikarya; Basidiomycota; Agaricomycotina; Agaricomycetes; Agaricomycetidae; Agaricales; Physalacriaceae; Armillaria.
A0A2H3E7L1	Armillaria gallica (Bulbous honey fungus) (Armillaria bulbosa)	1434187759	ubiquitin~Ribosomal_S27	PF00240 PF01599	Eukaryota; Fungi; Dikarya; Basidiomycota; Agaricomycotina; Agaricomycetes; Agaricomycetidae; Agaricales; Physalacriaceae; Armillaria.
A0A2H3EMA4	Armillaria gallica (Bulbous honey fungus) (Armillaria bulbosa)	2360241466	ubiquitin	PF00240	Eukaryota; Fungi; Dikarya; Basidiomycota; Agaricomycotina; Agaricomycetes; Agaricomycetidae; Agaricales; Physalacriaceae; Armillaria.
A0A284QMA9	Armillaria ostoyae	1593166178	FAM72~ubiquitin~ubiquitin~ubiquitin~ubiquitin~ubiquitin	PF14976 PF00240 PF00240 PF00240 PF00240 PF00240	Eukaryota; Fungi; Dikarya; Basidiomycota; Agaricomycotina; Agaricomycetes; Agaricomycetidae; Agaricales; Physalacriaceae; Armillaria.
A0A284R5Q0	Armillaria ostoyae	1434187759	ubiquitin~Ribosomal_S27	PF00240 PF01599	Eukaryota; Fungi; Dikarya; Basidiomycota; Agaricomycotina; Agaricomycetes; Agaricomycetidae; Agaricales; Physalacriaceae; Armillaria.
A0A284RB61	Armillaria ostoyae	3044031469	ubiquitin~ubiquitin~ubiquitin~ubiquitin~ubiquitin	PF00240 PF00240 PF00240 PF00240 PF00240	Eukaryota; Fungi; Dikarya; Basidiomycota; Agaricomycotina; Agaricomycetes; Agaricomycetidae; Agaricales; Physalacriaceae; Armillaria.
A0A284RXJ1	Armillaria ostoyae	3382203499	ubiquitin~Ribosomal_L40e	PF00240 PF01020	Eukaryota; Fungi; Dikarya; Basidiomycota; Agaricomycotina; Agaricomycetes; Agaricomycetidae; Agaricales; Physalacriaceae; Armillaria.
A0A2H3BQN3	Armillaria solidipes	1434187759	ubiquitin~Ribosomal_S27	PF00240 PF01599	Eukaryota; Fungi; Dikarya; Basidiomycota; Agaricomycotina; Agaricomycetes; Agaricomycetidae; Agaricales; Physalacriaceae; Armillaria.
A0A2H3C1L9	Armillaria solidipes	3044031469	ubiquitin~ubiquitin~ubiquitin~ubiquitin~ubiquitin	PF00240 PF00240 PF00240 PF00240 PF00240	Eukaryota; Fungi; Dikarya; Basidiomycota; Agaricomycotina; Agaricomycetes; Agaricomycetidae; Agaricales; Physalacriaceae; Armillaria.
A0A2H3C802	Armillaria solidipes	3044031469	ubiquitin~ubiquitin~ubiquitin~ubiquitin~ubiquitin	PF00240 PF00240 PF00240 PF00240 PF00240	Eukaryota; Fungi; Dikarya; Basidiomycota; Agaricomycotina; Agaricomycetes; Agaricomycetidae; Agaricales; Physalacriaceae; Armillaria.
A0A2H3CAW4	Armillaria solidipes	3382203499	ubiquitin~Ribosomal_L40e	PF00240 PF01020	Eukaryota; Fungi; Dikarya; Basidiomycota; Agaricomycotina; Agaricomycetes; Agaricomycetidae; Agaricales; Physalacriaceae; Armillaria.
A0A2U1KA55	Artemisia annua (Sweet wormwood)	3382203499	ubiquitin~Ribosomal_L40e	PF00240 PF01020	Eukaryota; Viridiplantae; Streptophyta; Embryophyta; Tracheophyta; Spermatophyta; Magnoliopsida; eudicotyledons; Gunneridae; Pentapetalae; asterids; campanulids; Asterales; Asteraceae; Asteroideae; Anthemideae; Artemisiinae; Artemisia.
A0A2U1KBC2	Artemisia annua (Sweet wormwood)	620380390	ubiquitin~ubiquitin	PF00240 PF00240	Eukaryota; Viridiplantae; Streptophyta; Embryophyta; Tracheophyta; Spermatophyta; Magnoliopsida; eudicotyledons; Gunneridae; Pentapetalae; asterids; campanulids; Asterales; Asteraceae; Asteroideae; Anthemideae; Artemisiinae; Artemisia.
A0A2U1KJT1	Artemisia annua (Sweet wormwood)	3382203499	ubiquitin~Ribosomal_L40e	PF00240 PF01020	Eukaryota; Viridiplantae; Streptophyta; Embryophyta; Tracheophyta; Spermatophyta; Magnoliopsida; eudicotyledons; Gunneridae; Pentapetalae; asterids; campanulids; Asterales; Asteraceae; Asteroideae; Anthemideae; Artemisiinae; Artemisia.
A0A2U1KW80	Artemisia annua (Sweet wormwood)	1434187759	ubiquitin~Ribosomal_S27	PF00240 PF01599	Eukaryota; Viridiplantae; Streptophyta; Embryophyta; Tracheophyta; Spermatophyta; Magnoliopsida; eudicotyledons; Gunneridae; Pentapetalae; asterids; campanulids; Asterales; Asteraceae; Asteroideae; Anthemideae; Artemisiinae; Artemisia.
A0A2U1L5X5	Artemisia annua (Sweet wormwood)	2360241466	ubiquitin	PF00240	Eukaryota; Viridiplantae; Streptophyta; Embryophyta; Tracheophyta; Spermatophyta; Magnoliopsida; eudicotyledons; Gunneridae; Pentapetalae; asterids; campanulids; Asterales; Asteraceae; Asteroideae; Anthemideae; Artemisiinae; Artemisia.
A0A2U1LFA3	Artemisia annua (Sweet wormwood)	620380390	ubiquitin~ubiquitin	PF00240 PF00240	Eukaryota; Viridiplantae; Streptophyta; Embryophyta; Tracheophyta; Spermatophyta; Magnoliopsida; eudicotyledons; Gunneridae; Pentapetalae; asterids; campanulids; Asterales; Asteraceae; Asteroideae; Anthemideae; Artemisiinae; Artemisia.
A0A2U1LW72	Artemisia annua (Sweet wormwood)	620380390	ubiquitin~ubiquitin	PF00240 PF00240	Eukaryota; Viridiplantae; Streptophyta; Embryophyta; Tracheophyta; Spermatophyta; Magnoliopsida; eudicotyledons; Gunneridae; Pentapetalae; asterids; campanulids; Asterales; Asteraceae; Asteroideae; Anthemideae; Artemisiinae; Artemisia.
A0A2U1M386	Artemisia annua (Sweet wormwood)	1434187759	ubiquitin~Ribosomal_S27	PF00240 PF01599	Eukaryota; Viridiplantae; Streptophyta; Embryophyta; Tracheophyta; Spermatophyta; Magnoliopsida; eudicotyledons; Gunneridae; Pentapetalae; asterids; campanulids; Asterales; Asteraceae; Asteroideae; Anthemideae; Artemisiinae; Artemisia.
A0A2U1M9K9	Artemisia annua (Sweet wormwood)	3382203499	ubiquitin~Ribosomal_L40e	PF00240 PF01020	Eukaryota; Viridiplantae; Streptophyta; Embryophyta; Tracheophyta; Spermatophyta; Magnoliopsida; eudicotyledons; Gunneridae; Pentapetalae; asterids; campanulids; Asterales; Asteraceae; Asteroideae; Anthemideae; Artemisiinae; Artemisia.
A0A2U1MEZ9	Artemisia annua (Sweet wormwood)	1016571548	ubiquitin~ubiquitin~ubiquitin~ubiquitin	PF00240 PF00240 PF00240 PF00240	Eukaryota; Viridiplantae; Streptophyta; Embryophyta; Tracheophyta; Spermatophyta; Magnoliopsida; eudicotyledons; Gunneridae; Pentapetalae; asterids; campanulids; Asterales; Asteraceae; Asteroideae; Anthemideae; Artemisiinae; Artemisia.
A0A2U1MF59	Artemisia annua (Sweet wormwood)	1016571548	ubiquitin~ubiquitin~ubiquitin~ubiquitin	PF00240 PF00240 PF00240 PF00240	Eukaryota; Viridiplantae; Streptophyta; Embryophyta; Tracheophyta; Spermatophyta; Magnoliopsida; eudicotyledons; Gunneridae; Pentapetalae; asterids; campanulids; Asterales; Asteraceae; Asteroideae; Anthemideae; Artemisiinae; Artemisia.
A0A2U1MGT7	Artemisia annua (Sweet wormwood)	3382203499	ubiquitin~Ribosomal_L40e	PF00240 PF01020	Eukaryota; Viridiplantae; Streptophyta; Embryophyta; Tracheophyta; Spermatophyta; Magnoliopsida; eudicotyledons; Gunneridae; Pentapetalae; asterids; campanulids; Asterales; Asteraceae; Asteroideae; Anthemideae; Artemisiinae; Artemisia.
A0A2U1MML4	Artemisia annua (Sweet wormwood)	1438127353	ubiquitin~DnaJ~ubiquitin~ubiquitin~ubiquitin~ubiquitin~FKBP_C	PF00240 PF00226 PF00240 PF00240 PF00240 PF00240 PF00254	Eukaryota; Viridiplantae; Streptophyta; Embryophyta; Tracheophyta; Spermatophyta; Magnoliopsida; eudicotyledons; Gunneridae; Pentapetalae; asterids; campanulids; Asterales; Asteraceae; Asteroideae; Anthemideae; Artemisiinae; Artemisia.
A0A2U1MMX8	Artemisia annua (Sweet wormwood)	659011228	ubiquitin~ubiquitin~DEAD	PF00240 PF00240 PF00270	Eukaryota; Viridiplantae; Streptophyta; Embryophyta; Tracheophyta; Spermatophyta; Magnoliopsida; eudicotyledons; Gunneridae; Pentapetalae; asterids; campanulids; Asterales; Asteraceae; Asteroideae; Anthemideae; Artemisiinae; Artemisia.
A0A2U1MVW4	Artemisia annua (Sweet wormwood)	3382203499	ubiquitin~Ribosomal_L40e	PF00240 PF01020	Eukaryota; Viridiplantae; Streptophyta; Embryophyta; Tracheophyta; Spermatophyta; Magnoliopsida; eudicotyledons; Gunneridae; Pentapetalae; asterids; campanulids; Asterales; Asteraceae; Asteroideae; Anthemideae; Artemisiinae; Artemisia.
A0A2U1MW42	Artemisia annua (Sweet wormwood)	2675324160	ubiquitin~DnaJ~ubiquitin~ubiquitin~ubiquitin~FKBP_C	PF00240 PF00226 PF00240 PF00240 PF00240 PF00254	Eukaryota; Viridiplantae; Streptophyta; Embryophyta; Tracheophyta; Spermatophyta; Magnoliopsida; eudicotyledons; Gunneridae; Pentapetalae; asterids; campanulids; Asterales; Asteraceae; Asteroideae; Anthemideae; Artemisiinae; Artemisia.
A0A2U1N2E7	Artemisia annua (Sweet wormwood)	208332127	ubiquitin~ubiquitin~ubiquitin	PF00240 PF00240 PF00240	Eukaryota; Viridiplantae; Streptophyta; Embryophyta; Tracheophyta; Spermatophyta; Magnoliopsida; eudicotyledons; Gunneridae; Pentapetalae; asterids; campanulids; Asterales; Asteraceae; Asteroideae; Anthemideae; Artemisiinae; Artemisia.
A0A2U1N3G1	Artemisia annua (Sweet wormwood)	3382203499	ubiquitin~Ribosomal_L40e	PF00240 PF01020	Eukaryota; Viridiplantae; Streptophyta; Embryophyta; Tracheophyta; Spermatophyta; Magnoliopsida; eudicotyledons; Gunneridae; Pentapetalae; asterids; campanulids; Asterales; Asteraceae; Asteroideae; Anthemideae; Artemisiinae; Artemisia.
A0A2U1N5R5	Artemisia annua (Sweet wormwood)	2360241466	ubiquitin	PF00240	Eukaryota; Viridiplantae; Streptophyta; Embryophyta; Tracheophyta; Spermatophyta; Magnoliopsida; eudicotyledons; Gunneridae; Pentapetalae; asterids; campanulids; Asterales; Asteraceae; Asteroideae; Anthemideae; Artemisiinae; Artemisia.
A0A2U1ND33	Artemisia annua (Sweet wormwood)	3382203499	ubiquitin~Ribosomal_L40e	PF00240 PF01020	Eukaryota; Viridiplantae; Streptophyta; Embryophyta; Tracheophyta; Spermatophyta; Magnoliopsida; eudicotyledons; Gunneridae; Pentapetalae; asterids; campanulids; Asterales; Asteraceae; Asteroideae; Anthemideae; Artemisiinae; Artemisia.
A0A2U1ND59	Artemisia annua (Sweet wormwood)	2360241466	ubiquitin	PF00240	Eukaryota; Viridiplantae; Streptophyta; Embryophyta; Tracheophyta; Spermatophyta; Magnoliopsida; eudicotyledons; Gunneridae; Pentapetalae; asterids; campanulids; Asterales; Asteraceae; Asteroideae; Anthemideae; Artemisiinae; Artemisia.
A0A2U1NKB1	Artemisia annua (Sweet wormwood)	2360241466	ubiquitin	PF00240	Eukaryota; Viridiplantae; Streptophyta; Embryophyta; Tracheophyta; Spermatophyta; Magnoliopsida; eudicotyledons; Gunneridae; Pentapetalae; asterids; campanulids; Asterales; Asteraceae; Asteroideae; Anthemideae; Artemisiinae; Artemisia.
A0A2U1NL07	Artemisia annua (Sweet wormwood)	620380390	ubiquitin~ubiquitin	PF00240 PF00240	Eukaryota; Viridiplantae; Streptophyta; Embryophyta; Tracheophyta; Spermatophyta; Magnoliopsida; eudicotyledons; Gunneridae; Pentapetalae; asterids; campanulids; Asterales; Asteraceae; Asteroideae; Anthemideae; Artemisiinae; Artemisia.
A0A2U1NMJ0	Artemisia annua (Sweet wormwood)	208332127	ubiquitin~ubiquitin~ubiquitin	PF00240 PF00240 PF00240	Eukaryota; Viridiplantae; Streptophyta; Embryophyta; Tracheophyta; Spermatophyta; Magnoliopsida; eudicotyledons; Gunneridae; Pentapetalae; asterids; campanulids; Asterales; Asteraceae; Asteroideae; Anthemideae; Artemisiinae; Artemisia.
A0A2U1NV06	Artemisia annua (Sweet wormwood)	265753381	ubiquitin~DEAD	PF00240 PF00270	Eukaryota; Viridiplantae; Streptophyta; Embryophyta; Tracheophyta; Spermatophyta; Magnoliopsida; eudicotyledons; Gunneridae; Pentapetalae; asterids; campanulids; Asterales; Asteraceae; Asteroideae; Anthemideae; Artemisiinae; Artemisia.
A0A2U1P2P5	Artemisia annua (Sweet wormwood)	3462017827	ubiquitin~Ribosomal_L40e~ubiquitin~Ribosomal_L40e	PF00240 PF01020 PF00240 PF01020	Eukaryota; Viridiplantae; Streptophyta; Embryophyta; Tracheophyta; Spermatophyta; Magnoliopsida; eudicotyledons; Gunneridae; Pentapetalae; asterids; campanulids; Asterales; Asteraceae; Asteroideae; Anthemideae; Artemisiinae; Artemisia.
A0A2U1P7P3	Artemisia annua (Sweet wormwood)	15826224	Ribosomal_L1~Ribosomal_L1~ubiquitin~ubiquitin~ubiquitin	PF00687 PF00687 PF00240 PF00240 PF00240	Eukaryota; Viridiplantae; Streptophyta; Embryophyta; Tracheophyta; Spermatophyta; Magnoliopsida; eudicotyledons; Gunneridae; Pentapetalae; asterids; campanulids; Asterales; Asteraceae; Asteroideae; Anthemideae; Artemisiinae; Artemisia.
A0A2U1PNY7	Artemisia annua (Sweet wormwood)	3462017827	ubiquitin~Ribosomal_L40e~ubiquitin~Ribosomal_L40e	PF00240 PF01020 PF00240 PF01020	Eukaryota; Viridiplantae; Streptophyta; Embryophyta; Tracheophyta; Spermatophyta; Magnoliopsida; eudicotyledons; Gunneridae; Pentapetalae; asterids; campanulids; Asterales; Asteraceae; Asteroideae; Anthemideae; Artemisiinae; Artemisia.
A0A2U1PWV1	Artemisia annua (Sweet wormwood)	803173435	ubiquitin~Ribosomal_L40e~Ribosomal_L40e	PF00240 PF01020 PF01020	Eukaryota; Viridiplantae; Streptophyta; Embryophyta; Tracheophyta; Spermatophyta; Magnoliopsida; eudicotyledons; Gunneridae; Pentapetalae; asterids; campanulids; Asterales; Asteraceae; Asteroideae; Anthemideae; Artemisiinae; Artemisia.
A0A2U1Q1I9	Artemisia annua (Sweet wormwood)	1016571548	ubiquitin~ubiquitin~ubiquitin~ubiquitin	PF00240 PF00240 PF00240 PF00240	Eukaryota; Viridiplantae; Streptophyta; Embryophyta; Tracheophyta; Spermatophyta; Magnoliopsida; eudicotyledons; Gunneridae; Pentapetalae; asterids; campanulids; Asterales; Asteraceae; Asteroideae; Anthemideae; Artemisiinae; Artemisia.
A0A2U1Q1J3	Artemisia annua (Sweet wormwood)	3044031469	ubiquitin~ubiquitin~ubiquitin~ubiquitin~ubiquitin	PF00240 PF00240 PF00240 PF00240 PF00240	Eukaryota; Viridiplantae; Streptophyta; Embryophyta; Tracheophyta; Spermatophyta; Magnoliopsida; eudicotyledons; Gunneridae; Pentapetalae; asterids; campanulids; Asterales; Asteraceae; Asteroideae; Anthemideae; Artemisiinae; Artemisia.
A0A2U1Q1Q6	Artemisia annua (Sweet wormwood)	3044031469	ubiquitin~ubiquitin~ubiquitin~ubiquitin~ubiquitin	PF00240 PF00240 PF00240 PF00240 PF00240	Eukaryota; Viridiplantae; Streptophyta; Embryophyta; Tracheophyta; Spermatophyta; Magnoliopsida; eudicotyledons; Gunneridae; Pentapetalae; asterids; campanulids; Asterales; Asteraceae; Asteroideae; Anthemideae; Artemisiinae; Artemisia.
A0A2U1Q4T6	Artemisia annua (Sweet wormwood)	1016571548	ubiquitin~ubiquitin~ubiquitin~ubiquitin	PF00240 PF00240 PF00240 PF00240	Eukaryota; Viridiplantae; Streptophyta; Embryophyta; Tracheophyta; Spermatophyta; Magnoliopsida; eudicotyledons; Gunneridae; Pentapetalae; asterids; campanulids; Asterales; Asteraceae; Asteroideae; Anthemideae; Artemisiinae; Artemisia.
A0A2U1Q4V0	Artemisia annua (Sweet wormwood)	620380390	ubiquitin~ubiquitin	PF00240 PF00240	Eukaryota; Viridiplantae; Streptophyta; Embryophyta; Tracheophyta; Spermatophyta; Magnoliopsida; eudicotyledons; Gunneridae; Pentapetalae; asterids; campanulids; Asterales; Asteraceae; Asteroideae; Anthemideae; Artemisiinae; Artemisia.
A0A2U1Q560	Artemisia annua (Sweet wormwood)	788198038	KH_1~ubiquitin~ubiquitin~ubiquitin~ubiquitin~KH_1	PF00013 PF00240 PF00240 PF00240 PF00240 PF00013	Eukaryota; Viridiplantae; Streptophyta; Embryophyta; Tracheophyta; Spermatophyta; Magnoliopsida; eudicotyledons; Gunneridae; Pentapetalae; asterids; campanulids; Asterales; Asteraceae; Asteroideae; Anthemideae; Artemisiinae; Artemisia.
A0A2U1Q6B7	Artemisia annua (Sweet wormwood)	1434187759	ubiquitin~Ribosomal_S27	PF00240 PF01599	Eukaryota; Viridiplantae; Streptophyta; Embryophyta; Tracheophyta; Spermatophyta; Magnoliopsida; eudicotyledons; Gunneridae; Pentapetalae; asterids; campanulids; Asterales; Asteraceae; Asteroideae; Anthemideae; Artemisiinae; Artemisia.
A0A2U1Q779	Artemisia annua (Sweet wormwood)	3382203499	ubiquitin~Ribosomal_L40e	PF00240 PF01020	Eukaryota; Viridiplantae; Streptophyta; Embryophyta; Tracheophyta; Spermatophyta; Magnoliopsida; eudicotyledons; Gunneridae; Pentapetalae; asterids; campanulids; Asterales; Asteraceae; Asteroideae; Anthemideae; Artemisiinae; Artemisia.
A0A2U1Q9K2	Artemisia annua (Sweet wormwood)	265753381	ubiquitin~DEAD	PF00240 PF00270	Eukaryota; Viridiplantae; Streptophyta; Embryophyta; Tracheophyta; Spermatophyta; Magnoliopsida; eudicotyledons; Gunneridae; Pentapetalae; asterids; campanulids; Asterales; Asteraceae; Asteroideae; Anthemideae; Artemisiinae; Artemisia.
A0A2U1Q9T2	Artemisia annua (Sweet wormwood)	265753381	ubiquitin~DEAD	PF00240 PF00270	Eukaryota; Viridiplantae; Streptophyta; Embryophyta; Tracheophyta; Spermatophyta; Magnoliopsida; eudicotyledons; Gunneridae; Pentapetalae; asterids; campanulids; Asterales; Asteraceae; Asteroideae; Anthemideae; Artemisiinae; Artemisia.
A5HSG7	Artemisia annua (Sweet wormwood)	3382203499	ubiquitin~Ribosomal_L40e	PF00240 PF01020	Eukaryota; Viridiplantae; Streptophyta; Embryophyta; Tracheophyta; Spermatophyta; Magnoliopsida; eudicotyledons; Gunneridae; Pentapetalae; asterids; campanulids; Asterales; Asteraceae; Asteroideae; Anthemideae; Artemisiinae; Artemisia.
G1X8M1	Arthrobotrys oligospora (strain ATCC 24927 / CBS 115.81 / DSM 1491) (Nematode-trapping fungus) (Didymozoophaga oligospora)	3226104965	ubiquitin~zf-AN1	PF00240 PF01428	Eukaryota; Fungi; Dikarya; Ascomycota; Pezizomycotina; Orbiliomycetes; Orbiliales; Orbiliaceae; Arthrobotrys.
G1XAU0	Arthrobotrys oligospora (strain ATCC 24927 / CBS 115.81 / DSM 1491) (Nematode-trapping fungus) (Didymozoophaga oligospora)	1016571548	ubiquitin~ubiquitin~ubiquitin~ubiquitin	PF00240 PF00240 PF00240 PF00240	Eukaryota; Fungi; Dikarya; Ascomycota; Pezizomycotina; Orbiliomycetes; Orbiliales; Orbiliaceae; Arthrobotrys.
G1XHI1	Arthrobotrys oligospora (strain ATCC 24927 / CBS 115.81 / DSM 1491) (Nematode-trapping fungus) (Didymozoophaga oligospora)	1434187759	ubiquitin~Ribosomal_S27	PF00240 PF01599	Eukaryota; Fungi; Dikarya; Ascomycota; Pezizomycotina; Orbiliomycetes; Orbiliales; Orbiliaceae; Arthrobotrys.
G1XRK2	Arthrobotrys oligospora (strain ATCC 24927 / CBS 115.81 / DSM 1491) (Nematode-trapping fungus) (Didymozoophaga oligospora)	3382203499	ubiquitin~Ribosomal_L40e	PF00240 PF01020	Eukaryota; Fungi; Dikarya; Ascomycota; Pezizomycotina; Orbiliomycetes; Orbiliales; Orbiliaceae; Arthrobotrys.
D4AME0	Arthroderma benhamiae (strain ATCC MYA-4681 / CBS 112371) (Trichophyton mentagrophytes)	1434187759	ubiquitin~Ribosomal_S27	PF00240 PF01599	Eukaryota; Fungi; Dikarya; Ascomycota; Pezizomycotina; Eurotiomycetes; Eurotiomycetidae; Onygenales; Arthrodermataceae; Trichophyton.
D4B5J1	Arthroderma benhamiae (strain ATCC MYA-4681 / CBS 112371) (Trichophyton mentagrophytes)	208332127	ubiquitin~ubiquitin~ubiquitin	PF00240 PF00240 PF00240	Eukaryota; Fungi; Dikarya; Ascomycota; Pezizomycotina; Eurotiomycetes; Eurotiomycetidae; Onygenales; Arthrodermataceae; Trichophyton.
E4V1K5	Arthroderma gypseum (strain ATCC MYA-4604 / CBS 118893) (Microsporum gypseum)	208332127	ubiquitin~ubiquitin~ubiquitin	PF00240 PF00240 PF00240	Eukaryota; Fungi; Dikarya; Ascomycota; Pezizomycotina; Eurotiomycetes; Eurotiomycetidae; Onygenales; Arthrodermataceae; Nannizzia.
E5R011	Arthroderma gypseum (strain ATCC MYA-4604 / CBS 118893) (Microsporum gypseum)	1434187759	ubiquitin~Ribosomal_S27	PF00240 PF01599	Eukaryota; Fungi; Dikarya; Ascomycota; Pezizomycotina; Eurotiomycetes; Eurotiomycetidae; Onygenales; Arthrodermataceae; Nannizzia.
C5FDA5	Arthroderma otae (strain ATCC MYA-4605 / CBS 113480) (Microsporum canis)	1434187759	ubiquitin~Ribosomal_S27	PF00240 PF01599	Eukaryota; Fungi; Dikarya; Ascomycota; Pezizomycotina; Eurotiomycetes; Eurotiomycetidae; Onygenales; Arthrodermataceae; Microsporum.
C5FUR1	Arthroderma otae (strain ATCC MYA-4605 / CBS 113480) (Microsporum canis)	1016571548	ubiquitin~ubiquitin~ubiquitin~ubiquitin	PF00240 PF00240 PF00240 PF00240	Eukaryota; Fungi; Dikarya; Ascomycota; Pezizomycotina; Eurotiomycetes; Eurotiomycetidae; Onygenales; Arthrodermataceae; Microsporum.
A0A3N4HVP8	Ascobolus immersus RN42	1434187759	ubiquitin~Ribosomal_S27	PF00240 PF01599	Eukaryota; Fungi; Dikarya; Ascomycota; Pezizomycotina; Pezizomycetes; Pezizales; Ascobolaceae; Ascobolus.
A0A3N4IA88	Ascobolus immersus RN42	3044031469	ubiquitin~ubiquitin~ubiquitin~ubiquitin~ubiquitin	PF00240 PF00240 PF00240 PF00240 PF00240	Eukaryota; Fungi; Dikarya; Ascomycota; Pezizomycotina; Pezizomycetes; Pezizales; Ascobolaceae; Ascobolus.
A0A1D2VD35	Ascoidea rubescens DSM 1968	1434187759	ubiquitin~Ribosomal_S27	PF00240 PF01599	Eukaryota; Fungi; Dikarya; Ascomycota; Saccharomycotina; Saccharomycetes; Saccharomycetales; Ascoideaceae; Ascoidea.
A0A1D2VGP2	Ascoidea rubescens DSM 1968	208332127	ubiquitin~ubiquitin~ubiquitin	PF00240 PF00240 PF00240	Eukaryota; Fungi; Dikarya; Ascomycota; Saccharomycotina; Saccharomycetes; Saccharomycetales; Ascoideaceae; Ascoidea.
Q751A8	Ashbya gossypii (strain ATCC 10895 / CBS 109.51 / FGSC 9923 / NRRL Y-1056) (Yeast) (Eremothecium gossypii)	1434187759	ubiquitin~Ribosomal_S27	PF00240 PF01599	Eukaryota; Fungi; Dikarya; Ascomycota; Saccharomycotina; Saccharomycetes; Saccharomycetales; Saccharomycetaceae; Eremothecium.
Q753M7	Ashbya gossypii (strain ATCC 10895 / CBS 109.51 / FGSC 9923 / NRRL Y-1056) (Yeast) (Eremothecium gossypii)	3382203499	ubiquitin~Ribosomal_L40e	PF00240 PF01020	Eukaryota; Fungi; Dikarya; Ascomycota; Saccharomycotina; Saccharomycetes; Saccharomycetales; Saccharomycetaceae; Eremothecium.
Q75CI1	Ashbya gossypii (strain ATCC 10895 / CBS 109.51 / FGSC 9923 / NRRL Y-1056) (Yeast) (Eremothecium gossypii)	3044031469	ubiquitin~ubiquitin~ubiquitin~ubiquitin~ubiquitin	PF00240 PF00240 PF00240 PF00240 PF00240	Eukaryota; Fungi; Dikarya; Ascomycota; Saccharomycotina; Saccharomycetes; Saccharomycetales; Saccharomycetaceae; Eremothecium.
A0A1L9X2Q0	Aspergillus aculeatus ATCC 16872	3382203499	ubiquitin~Ribosomal_L40e	PF00240 PF01020	Eukaryota; Fungi; Dikarya; Ascomycota; Pezizomycotina; Eurotiomycetes; Eurotiomycetidae; Eurotiales; Aspergillaceae; Aspergillus.
A0A1L9X6L5	Aspergillus aculeatus ATCC 16872	1016571548	ubiquitin~ubiquitin~ubiquitin~ubiquitin	PF00240 PF00240 PF00240 PF00240	Eukaryota; Fungi; Dikarya; Ascomycota; Pezizomycotina; Eurotiomycetes; Eurotiomycetidae; Eurotiales; Aspergillaceae; Aspergillus.
A0A1L9X9P5	Aspergillus aculeatus ATCC 16872	1434187759	ubiquitin~Ribosomal_S27	PF00240 PF01599	Eukaryota; Fungi; Dikarya; Ascomycota; Pezizomycotina; Eurotiomycetes; Eurotiomycetidae; Eurotiales; Aspergillaceae; Aspergillus.
A0A2G7FHG9	Aspergillus arachidicola	1434187759	ubiquitin~Ribosomal_S27	PF00240 PF01599	Eukaryota; Fungi; Dikarya; Ascomycota; Pezizomycotina; Eurotiomycetes; Eurotiomycetidae; Eurotiales; Aspergillaceae; Aspergillus.
A0A401KGF7	Aspergillus awamori (Black koji mold)	1434187759	ubiquitin~Ribosomal_S27	PF00240 PF01599	Eukaryota; Fungi; Dikarya; Ascomycota; Pezizomycotina; Eurotiomycetes; Eurotiomycetidae; Eurotiales; Aspergillaceae; Aspergillus.
A0A401KW74	Aspergillus awamori (Black koji mold)	1016571548	ubiquitin~ubiquitin~ubiquitin~ubiquitin	PF00240 PF00240 PF00240 PF00240	Eukaryota; Fungi; Dikarya; Ascomycota; Pezizomycotina; Eurotiomycetes; Eurotiomycetidae; Eurotiales; Aspergillaceae; Aspergillus.
A0A401L5U2	Aspergillus awamori (Black koji mold)	3087323093	eIF-5a~ubiquitin~Ribosomal_L40e	PF01287 PF00240 PF01020	Eukaryota; Fungi; Dikarya; Ascomycota; Pezizomycotina; Eurotiomycetes; Eurotiomycetidae; Eurotiales; Aspergillaceae; Aspergillus.
A0A1F7ZPL7	Aspergillus bombycis	1434187759	ubiquitin~Ribosomal_S27	PF00240 PF01599	Eukaryota; Fungi; Dikarya; Ascomycota; Pezizomycotina; Eurotiomycetes; Eurotiomycetidae; Eurotiales; Aspergillaceae; Aspergillus.
A0A1F8ABJ8	Aspergillus bombycis	3382203499	ubiquitin~Ribosomal_L40e	PF00240 PF01020	Eukaryota; Fungi; Dikarya; Ascomycota; Pezizomycotina; Eurotiomycetes; Eurotiomycetidae; Eurotiales; Aspergillaceae; Aspergillus.
A0A1L9UGU9	Aspergillus brasiliensis (strain CBS 101740 / IMI 381727 / IBT 21946)	1016571548	ubiquitin~ubiquitin~ubiquitin~ubiquitin	PF00240 PF00240 PF00240 PF00240	Eukaryota; Fungi; Dikarya; Ascomycota; Pezizomycotina; Eurotiomycetes; Eurotiomycetidae; Eurotiales; Aspergillaceae; Aspergillus.
A0A1L9UX45	Aspergillus brasiliensis (strain CBS 101740 / IMI 381727 / IBT 21946)	1434187759	ubiquitin~Ribosomal_S27	PF00240 PF01599	Eukaryota; Fungi; Dikarya; Ascomycota; Pezizomycotina; Eurotiomycetes; Eurotiomycetidae; Eurotiales; Aspergillaceae; Aspergillus.
A0A0U5G4A7	Aspergillus calidoustus	1016571548	ubiquitin~ubiquitin~ubiquitin~ubiquitin	PF00240 PF00240 PF00240 PF00240	Eukaryota; Fungi; Dikarya; Ascomycota; Pezizomycotina; Eurotiomycetes; Eurotiomycetidae; Eurotiales; Aspergillaceae; Aspergillus.
A0A0U5G7B9	Aspergillus calidoustus	1434187759	ubiquitin~Ribosomal_S27	PF00240 PF01599	Eukaryota; Fungi; Dikarya; Ascomycota; Pezizomycotina; Eurotiomycetes; Eurotiomycetidae; Eurotiales; Aspergillaceae; Aspergillus.
A0A0U5GDC0	Aspergillus calidoustus	3193992953	zf-RRN7~ubiquitin~Ribosomal_L40e	PF11781 PF00240 PF01020	Eukaryota; Fungi; Dikarya; Ascomycota; Pezizomycotina; Eurotiomycetes; Eurotiomycetidae; Eurotiales; Aspergillaceae; Aspergillus.
A0A2I2FC73	Aspergillus candidus	1016571548	ubiquitin~ubiquitin~ubiquitin~ubiquitin	PF00240 PF00240 PF00240 PF00240	Eukaryota; Fungi; Dikarya; Ascomycota; Pezizomycotina; Eurotiomycetes; Eurotiomycetidae; Eurotiales; Aspergillaceae; Aspergillus.
A0A2I2FJ95	Aspergillus candidus	1434187759	ubiquitin~Ribosomal_S27	PF00240 PF01599	Eukaryota; Fungi; Dikarya; Ascomycota; Pezizomycotina; Eurotiomycetes; Eurotiomycetidae; Eurotiales; Aspergillaceae; Aspergillus.
A0A2I2FMR2	Aspergillus candidus	3382203499	ubiquitin~Ribosomal_L40e	PF00240 PF01020	Eukaryota; Fungi; Dikarya; Ascomycota; Pezizomycotina; Eurotiomycetes; Eurotiomycetidae; Eurotiales; Aspergillaceae; Aspergillus.
A0A1R3RUP3	Aspergillus carbonarius (strain ITEM 5010)	1016571548	ubiquitin~ubiquitin~ubiquitin~ubiquitin	PF00240 PF00240 PF00240 PF00240	Eukaryota; Fungi; Dikarya; Ascomycota; Pezizomycotina; Eurotiomycetes; Eurotiomycetidae; Eurotiales; Aspergillaceae; Aspergillus.
A0A1R3RZ90	Aspergillus carbonarius (strain ITEM 5010)	1434187759	ubiquitin~Ribosomal_S27	PF00240 PF01599	Eukaryota; Fungi; Dikarya; Ascomycota; Pezizomycotina; Eurotiomycetes; Eurotiomycetidae; Eurotiales; Aspergillaceae; Aspergillus.
A1CHX8	Aspergillus clavatus (strain ATCC 1007 / CBS 513.65 / DSM 816 / NCTC 3887 / NRRL 1)	1016571548	ubiquitin~ubiquitin~ubiquitin~ubiquitin	PF00240 PF00240 PF00240 PF00240	Eukaryota; Fungi; Dikarya; Ascomycota; Pezizomycotina; Eurotiomycetes; Eurotiomycetidae; Eurotiales; Aspergillaceae; Aspergillus.
A1CKM6	Aspergillus clavatus (strain ATCC 1007 / CBS 513.65 / DSM 816 / NCTC 3887 / NRRL 1)	1434187759	ubiquitin~Ribosomal_S27	PF00240 PF01599	Eukaryota; Fungi; Dikarya; Ascomycota; Pezizomycotina; Eurotiomycetes; Eurotiomycetidae; Eurotiales; Aspergillaceae; Aspergillus.
A1CRQ4	Aspergillus clavatus (strain ATCC 1007 / CBS 513.65 / DSM 816 / NCTC 3887 / NRRL 1)	3382203499	ubiquitin~Ribosomal_L40e	PF00240 PF01020	Eukaryota; Fungi; Dikarya; Ascomycota; Pezizomycotina; Eurotiomycetes; Eurotiomycetidae; Eurotiales; Aspergillaceae; Aspergillus.
A0A1E3BE93	Aspergillus cristatus	1434187759	ubiquitin~Ribosomal_S27	PF00240 PF01599	Eukaryota; Fungi; Dikarya; Ascomycota; Pezizomycotina; Eurotiomycetes; Eurotiomycetidae; Eurotiales; Aspergillaceae; Aspergillus.
A0A1E3BQF8	Aspergillus cristatus	1016571548	ubiquitin~ubiquitin~ubiquitin~ubiquitin	PF00240 PF00240 PF00240 PF00240	Eukaryota; Fungi; Dikarya; Ascomycota; Pezizomycotina; Eurotiomycetes; Eurotiomycetidae; Eurotiales; Aspergillaceae; Aspergillus.
A0A1E3BSM0	Aspergillus cristatus	3193992953	zf-RRN7~ubiquitin~Ribosomal_L40e	PF11781 PF00240 PF01020	Eukaryota; Fungi; Dikarya; Ascomycota; Pezizomycotina; Eurotiomycetes; Eurotiomycetidae; Eurotiales; Aspergillaceae; Aspergillus.
A0A319D760	Aspergillus ellipticus CBS 707.79	1434187759	ubiquitin~Ribosomal_S27	PF00240 PF01599	Eukaryota; Fungi; Dikarya; Ascomycota; Pezizomycotina; Eurotiomycetes; Eurotiomycetidae; Eurotiales; Aspergillaceae; Aspergillus.
A0A319DFI5	Aspergillus ellipticus CBS 707.79	1016571548	ubiquitin~ubiquitin~ubiquitin~ubiquitin	PF00240 PF00240 PF00240 PF00240	Eukaryota; Fungi; Dikarya; Ascomycota; Pezizomycotina; Eurotiomycetes; Eurotiomycetidae; Eurotiales; Aspergillaceae; Aspergillus.
A0A319DR77	Aspergillus ellipticus CBS 707.79	2360241466	ubiquitin	PF00240	Eukaryota; Fungi; Dikarya; Ascomycota; Pezizomycotina; Eurotiomycetes; Eurotiomycetidae; Eurotiales; Aspergillaceae; Aspergillus.
A0A317UXH7	Aspergillus eucalypticola (strain CBS 122712 / IBT 29274)	1434187759	ubiquitin~Ribosomal_S27	PF00240 PF01599	Eukaryota; Fungi; Dikarya; Ascomycota; Pezizomycotina; Eurotiomycetes; Eurotiomycetidae; Eurotiales; Aspergillaceae; Aspergillus.
A0A317V901	Aspergillus eucalypticola (strain CBS 122712 / IBT 29274)	1016571548	ubiquitin~ubiquitin~ubiquitin~ubiquitin	PF00240 PF00240 PF00240 PF00240	Eukaryota; Fungi; Dikarya; Ascomycota; Pezizomycotina; Eurotiomycetes; Eurotiomycetidae; Eurotiales; Aspergillaceae; Aspergillus.
A0A317WG64	Aspergillus eucalypticola (strain CBS 122712 / IBT 29274)	2360241466	ubiquitin	PF00240	Eukaryota; Fungi; Dikarya; Ascomycota; Pezizomycotina; Eurotiomycetes; Eurotiomycetidae; Eurotiales; Aspergillaceae; Aspergillus.
B8N0V3	Aspergillus flavus (strain ATCC 200026 / FGSC A1120 / NRRL 3357 / JCM 12722 / SRRC 167)	1016571548	ubiquitin~ubiquitin~ubiquitin~ubiquitin	PF00240 PF00240 PF00240 PF00240	Eukaryota; Fungi; Dikarya; Ascomycota; Pezizomycotina; Eurotiomycetes; Eurotiomycetidae; Eurotiales; Aspergillaceae; Aspergillus.
B8N3G7	Aspergillus flavus (strain ATCC 200026 / FGSC A1120 / NRRL 3357 / JCM 12722 / SRRC 167)	3382203499	ubiquitin~Ribosomal_L40e	PF00240 PF01020	Eukaryota; Fungi; Dikarya; Ascomycota; Pezizomycotina; Eurotiomycetes; Eurotiomycetidae; Eurotiales; Aspergillaceae; Aspergillus.
B8N3Q5	Aspergillus flavus (strain ATCC 200026 / FGSC A1120 / NRRL 3357 / JCM 12722 / SRRC 167)	1434187759	ubiquitin~Ribosomal_S27	PF00240 PF01599	Eukaryota; Fungi; Dikarya; Ascomycota; Pezizomycotina; Eurotiomycetes; Eurotiomycetidae; Eurotiales; Aspergillaceae; Aspergillus.
A0A1L9VNW8	Aspergillus glaucus CBS 516.65	1434187759	ubiquitin~Ribosomal_S27	PF00240 PF01599	Eukaryota; Fungi; Dikarya; Ascomycota; Pezizomycotina; Eurotiomycetes; Eurotiomycetidae; Eurotiales; Aspergillaceae; Aspergillus.
A0A1L9VRD9	Aspergillus glaucus CBS 516.65	3382203499	ubiquitin~Ribosomal_L40e	PF00240 PF01020	Eukaryota; Fungi; Dikarya; Ascomycota; Pezizomycotina; Eurotiomycetes; Eurotiomycetidae; Eurotiales; Aspergillaceae; Aspergillus.
A0A1L9VYW9	Aspergillus glaucus CBS 516.65	1016571548	ubiquitin~ubiquitin~ubiquitin~ubiquitin	PF00240 PF00240 PF00240 PF00240	Eukaryota; Fungi; Dikarya; Ascomycota; Pezizomycotina; Eurotiomycetes; Eurotiomycetidae; Eurotiales; Aspergillaceae; Aspergillus.
A0A317WNY3	Aspergillus heteromorphus CBS 117.55	1016571548	ubiquitin~ubiquitin~ubiquitin~ubiquitin	PF00240 PF00240 PF00240 PF00240	Eukaryota; Fungi; Dikarya; Ascomycota; Pezizomycotina; Eurotiomycetes; Eurotiomycetidae; Eurotiales; Aspergillaceae; Aspergillus.
A0A317X245	Aspergillus heteromorphus CBS 117.55	1434187759	ubiquitin~Ribosomal_S27	PF00240 PF01599	Eukaryota; Fungi; Dikarya; Ascomycota; Pezizomycotina; Eurotiomycetes; Eurotiomycetidae; Eurotiales; Aspergillaceae; Aspergillus.
A0A395I7Y9	Aspergillus homomorphus (strain CBS 101889)	1016571548	ubiquitin~ubiquitin~ubiquitin~ubiquitin	PF00240 PF00240 PF00240 PF00240	Eukaryota; Fungi; Dikarya; Ascomycota; Pezizomycotina; Eurotiomycetes; Eurotiomycetidae; Eurotiales; Aspergillaceae; Aspergillus.
A0A395I8R6	Aspergillus homomorphus (strain CBS 101889)	1434187759	ubiquitin~Ribosomal_S27	PF00240 PF01599	Eukaryota; Fungi; Dikarya; Ascomycota; Pezizomycotina; Eurotiomycetes; Eurotiomycetidae; Eurotiales; Aspergillaceae; Aspergillus.
A0A395H375	Aspergillus ibericus CBS 121593	1434187759	ubiquitin~Ribosomal_S27	PF00240 PF01599	Eukaryota; Fungi; Dikarya; Ascomycota; Pezizomycotina; Eurotiomycetes; Eurotiomycetidae; Eurotiales; Aspergillaceae; Aspergillus.
A0A395H8W9	Aspergillus ibericus CBS 121593	1016571548	ubiquitin~ubiquitin~ubiquitin~ubiquitin	PF00240 PF00240 PF00240 PF00240	Eukaryota; Fungi; Dikarya; Ascomycota; Pezizomycotina; Eurotiomycetes; Eurotiomycetidae; Eurotiales; Aspergillaceae; Aspergillus.
A0A2V5IBN8	Aspergillus indologenus CBS 114.80	1434187759	ubiquitin~Ribosomal_S27	PF00240 PF01599	Eukaryota; Fungi; Dikarya; Ascomycota; Pezizomycotina; Eurotiomycetes; Eurotiomycetidae; Eurotiales; Aspergillaceae; Aspergillus.
A0A2V5IDD1	Aspergillus indologenus CBS 114.80	1016571548	ubiquitin~ubiquitin~ubiquitin~ubiquitin	PF00240 PF00240 PF00240 PF00240	Eukaryota; Fungi; Dikarya; Ascomycota; Pezizomycotina; Eurotiomycetes; Eurotiomycetidae; Eurotiales; Aspergillaceae; Aspergillus.
G7XKC1	Aspergillus kawachii (strain NBRC 4308) (White koji mold) (Aspergillus awamori var. kawachi)	1016571548	ubiquitin~ubiquitin~ubiquitin~ubiquitin	PF00240 PF00240 PF00240 PF00240	Eukaryota; Fungi; Dikarya; Ascomycota; Pezizomycotina; Eurotiomycetes; Eurotiomycetidae; Eurotiales; Aspergillaceae; Aspergillus.
G7XNV9	Aspergillus kawachii (strain NBRC 4308) (White koji mold) (Aspergillus awamori var. kawachi)	3382203499	ubiquitin~Ribosomal_L40e	PF00240 PF01020	Eukaryota; Fungi; Dikarya; Ascomycota; Pezizomycotina; Eurotiomycetes; Eurotiomycetidae; Eurotiales; Aspergillaceae; Aspergillus.
G7XPI1	Aspergillus kawachii (strain NBRC 4308) (White koji mold) (Aspergillus awamori var. kawachi)	1434187759	ubiquitin~Ribosomal_S27	PF00240 PF01599	Eukaryota; Fungi; Dikarya; Ascomycota; Pezizomycotina; Eurotiomycetes; Eurotiomycetidae; Eurotiales; Aspergillaceae; Aspergillus.
A0A319A597	Aspergillus lacticoffeatus (strain CBS 101883)	3382203499	ubiquitin~Ribosomal_L40e	PF00240 PF01020	Eukaryota; Fungi; Dikarya; Ascomycota; Pezizomycotina; Eurotiomycetes; Eurotiomycetidae; Eurotiales; Aspergillaceae; Aspergillus.
A0A319AGG8	Aspergillus lacticoffeatus (strain CBS 101883)	1016571548	ubiquitin~ubiquitin~ubiquitin~ubiquitin	PF00240 PF00240 PF00240 PF00240	Eukaryota; Fungi; Dikarya; Ascomycota; Pezizomycotina; Eurotiomycetes; Eurotiomycetidae; Eurotiales; Aspergillaceae; Aspergillus.
A0A319AS38	Aspergillus lacticoffeatus (strain CBS 101883)	1434187759	ubiquitin~Ribosomal_S27	PF00240 PF01599	Eukaryota; Fungi; Dikarya; Ascomycota; Pezizomycotina; Eurotiomycetes; Eurotiomycetidae; Eurotiales; Aspergillaceae; Aspergillus.
A0A0S7DPQ3	Aspergillus lentulus	1434187759	ubiquitin~Ribosomal_S27	PF00240 PF01599	Eukaryota; Fungi; Dikarya; Ascomycota; Pezizomycotina; Eurotiomycetes; Eurotiomycetidae; Eurotiales; Aspergillaceae; Aspergillus.
A0A0S7DZ38	Aspergillus lentulus	1016571548	ubiquitin~ubiquitin~ubiquitin~ubiquitin	PF00240 PF00240 PF00240 PF00240	Eukaryota; Fungi; Dikarya; Ascomycota; Pezizomycotina; Eurotiomycetes; Eurotiomycetidae; Eurotiales; Aspergillaceae; Aspergillus.
A0A0S7E169	Aspergillus lentulus	3193992953	zf-RRN7~ubiquitin~Ribosomal_L40e	PF11781 PF00240 PF01020	Eukaryota; Fungi; Dikarya; Ascomycota; Pezizomycotina; Eurotiomycetes; Eurotiomycetidae; Eurotiales; Aspergillaceae; Aspergillus.
A0A146FCQ7	Aspergillus luchuensis	1434187759	ubiquitin~Ribosomal_S27	PF00240 PF01599	Eukaryota; Fungi; Dikarya; Ascomycota; Pezizomycotina; Eurotiomycetes; Eurotiomycetidae; Eurotiales; Aspergillaceae; Aspergillus.
A0A146FJ68	Aspergillus luchuensis	1016571548	ubiquitin~ubiquitin~ubiquitin~ubiquitin	PF00240 PF00240 PF00240 PF00240	Eukaryota; Fungi; Dikarya; Ascomycota; Pezizomycotina; Eurotiomycetes; Eurotiomycetidae; Eurotiales; Aspergillaceae; Aspergillus.
A0A146FR08	Aspergillus luchuensis	3382203499	ubiquitin~Ribosomal_L40e	PF00240 PF01020	Eukaryota; Fungi; Dikarya; Ascomycota; Pezizomycotina; Eurotiomycetes; Eurotiomycetidae; Eurotiales; Aspergillaceae; Aspergillus.
A0A3D8S474	Aspergillus mulundensis	1016571548	ubiquitin~ubiquitin~ubiquitin~ubiquitin	PF00240 PF00240 PF00240 PF00240	Eukaryota; Fungi; Dikarya; Ascomycota; Pezizomycotina; Eurotiomycetes; Eurotiomycetidae; Eurotiales; Aspergillaceae; Aspergillus.
A0A3D8SJ10	Aspergillus mulundensis	1434187759	ubiquitin~Ribosomal_S27	PF00240 PF01599	Eukaryota; Fungi; Dikarya; Ascomycota; Pezizomycotina; Eurotiomycetes; Eurotiomycetidae; Eurotiales; Aspergillaceae; Aspergillus.
A0A3D8T4Q5	Aspergillus mulundensis	3382203499	ubiquitin~Ribosomal_L40e	PF00240 PF01020	Eukaryota; Fungi; Dikarya; Ascomycota; Pezizomycotina; Eurotiomycetes; Eurotiomycetidae; Eurotiales; Aspergillaceae; Aspergillus.
A0A100I3F9	Aspergillus niger	3087323093	eIF-5a~ubiquitin~Ribosomal_L40e	PF01287 PF00240 PF01020	Eukaryota; Fungi; Dikarya; Ascomycota; Pezizomycotina; Eurotiomycetes; Eurotiomycetidae; Eurotiales; Aspergillaceae; Aspergillus.
A0A117DWG1	Aspergillus niger	1434187759	ubiquitin~Ribosomal_S27	PF00240 PF01599	Eukaryota; Fungi; Dikarya; Ascomycota; Pezizomycotina; Eurotiomycetes; Eurotiomycetidae; Eurotiales; Aspergillaceae; Aspergillus.
A0A117DZ89	Aspergillus niger	1016571548	ubiquitin~ubiquitin~ubiquitin~ubiquitin	PF00240 PF00240 PF00240 PF00240	Eukaryota; Fungi; Dikarya; Ascomycota; Pezizomycotina; Eurotiomycetes; Eurotiomycetidae; Eurotiales; Aspergillaceae; Aspergillus.
G3XRD0	Aspergillus niger (strain ATCC 1015 / CBS 113.46 / FGSC A1144 / LSHB Ac4 / NCTC 3858a / NRRL 328 / USDA 3528.7)	3382203499	ubiquitin~Ribosomal_L40e	PF00240 PF01020	Eukaryota; Fungi; Dikarya; Ascomycota; Pezizomycotina; Eurotiomycetes; Eurotiomycetidae; Eurotiales; Aspergillaceae; Aspergillus.
G3Y9K9	Aspergillus niger (strain ATCC 1015 / CBS 113.46 / FGSC A1144 / LSHB Ac4 / NCTC 3858a / NRRL 328 / USDA 3528.7)	1016571548	ubiquitin~ubiquitin~ubiquitin~ubiquitin	PF00240 PF00240 PF00240 PF00240	Eukaryota; Fungi; Dikarya; Ascomycota; Pezizomycotina; Eurotiomycetes; Eurotiomycetidae; Eurotiales; Aspergillaceae; Aspergillus.
A2Q831	Aspergillus niger (strain CBS 513.88 / FGSC A1513)	3382203499	ubiquitin~Ribosomal_L40e	PF00240 PF01020	Eukaryota; Fungi; Dikarya; Ascomycota; Pezizomycotina; Eurotiomycetes; Eurotiomycetidae; Eurotiales; Aspergillaceae; Aspergillus.
A2QJB9	Aspergillus niger (strain CBS 513.88 / FGSC A1513)	1016571548	ubiquitin~ubiquitin~ubiquitin~ubiquitin	PF00240 PF00240 PF00240 PF00240	Eukaryota; Fungi; Dikarya; Ascomycota; Pezizomycotina; Eurotiomycetes; Eurotiomycetidae; Eurotiales; Aspergillaceae; Aspergillus.
A5AA93	Aspergillus niger (strain CBS 513.88 / FGSC A1513)	1434187759	ubiquitin~Ribosomal_S27	PF00240 PF01599	Eukaryota; Fungi; Dikarya; Ascomycota; Pezizomycotina; Eurotiomycetes; Eurotiomycetidae; Eurotiales; Aspergillaceae; Aspergillus.
A0A0L1IXH0	Aspergillus nomius NRRL 13137	1434187759	ubiquitin~Ribosomal_S27	PF00240 PF01599	Eukaryota; Fungi; Dikarya; Ascomycota; Pezizomycotina; Eurotiomycetes; Eurotiomycetidae; Eurotiales; Aspergillaceae; Aspergillus.
A0A2I1C3G6	Aspergillus novofumigatus IBT 16806	1434187759	ubiquitin~Ribosomal_S27	PF00240 PF01599	Eukaryota; Fungi; Dikarya; Ascomycota; Pezizomycotina; Eurotiomycetes; Eurotiomycetidae; Eurotiales; Aspergillaceae; Aspergillus.
A0A2I1C509	Aspergillus novofumigatus IBT 16806	1016571548	ubiquitin~ubiquitin~ubiquitin~ubiquitin	PF00240 PF00240 PF00240 PF00240	Eukaryota; Fungi; Dikarya; Ascomycota; Pezizomycotina; Eurotiomycetes; Eurotiomycetidae; Eurotiales; Aspergillaceae; Aspergillus.
A0A2T5LZS0	Aspergillus ochraceoroseus IBT 24754	1434187759	ubiquitin~Ribosomal_S27	PF00240 PF01599	Eukaryota; Fungi; Dikarya; Ascomycota; Pezizomycotina; Eurotiomycetes; Eurotiomycetidae; Eurotiales; Aspergillaceae; Aspergillus.
A0A2T5M6V3	Aspergillus ochraceoroseus IBT 24754	208332127	ubiquitin~ubiquitin~ubiquitin	PF00240 PF00240 PF00240	Eukaryota; Fungi; Dikarya; Ascomycota; Pezizomycotina; Eurotiomycetes; Eurotiomycetidae; Eurotiales; Aspergillaceae; Aspergillus.
Q2UJJ8	Aspergillus oryzae (strain ATCC 42149 / RIB 40) (Yellow koji mold)	1016571548	ubiquitin~ubiquitin~ubiquitin~ubiquitin	PF00240 PF00240 PF00240 PF00240	Eukaryota; Fungi; Dikarya; Ascomycota; Pezizomycotina; Eurotiomycetes; Eurotiomycetidae; Eurotiales; Aspergillaceae; Aspergillus.
Q2UK54	Aspergillus oryzae (strain ATCC 42149 / RIB 40) (Yellow koji mold)	3382203499	ubiquitin~Ribosomal_L40e	PF00240 PF01020	Eukaryota; Fungi; Dikarya; Ascomycota; Pezizomycotina; Eurotiomycetes; Eurotiomycetidae; Eurotiales; Aspergillaceae; Aspergillus.
Q2UKT8	Aspergillus oryzae (strain ATCC 42149 / RIB 40) (Yellow koji mold)	1434187759	ubiquitin~Ribosomal_S27	PF00240 PF01599	Eukaryota; Fungi; Dikarya; Ascomycota; Pezizomycotina; Eurotiomycetes; Eurotiomycetidae; Eurotiales; Aspergillaceae; Aspergillus.
A0A1S9DLN6	Aspergillus oryzae (Yellow koji mold)	1016571548	ubiquitin~ubiquitin~ubiquitin~ubiquitin	PF00240 PF00240 PF00240 PF00240	Eukaryota; Fungi; Dikarya; Ascomycota; Pezizomycotina; Eurotiomycetes; Eurotiomycetidae; Eurotiales; Aspergillaceae; Aspergillus.
A0A1S9DLV2	Aspergillus oryzae (Yellow koji mold)	3382203499	ubiquitin~Ribosomal_L40e	PF00240 PF01020	Eukaryota; Fungi; Dikarya; Ascomycota; Pezizomycotina; Eurotiomycetes; Eurotiomycetidae; Eurotiales; Aspergillaceae; Aspergillus.
A0A1S9DMH7	Aspergillus oryzae (Yellow koji mold)	1434187759	ubiquitin~Ribosomal_S27	PF00240 PF01599	Eukaryota; Fungi; Dikarya; Ascomycota; Pezizomycotina; Eurotiomycetes; Eurotiomycetidae; Eurotiales; Aspergillaceae; Aspergillus.
A0A0F8WWE7	Aspergillus rambellii	1434187759	ubiquitin~Ribosomal_S27	PF00240 PF01599	Eukaryota; Fungi; Dikarya; Ascomycota; Pezizomycotina; Eurotiomycetes; Eurotiomycetidae; Eurotiales; Aspergillaceae; Aspergillus.
A0A017SBW3	Aspergillus ruber CBS 135680	2360241466	ubiquitin	PF00240	Eukaryota; Fungi; Dikarya; Ascomycota; Pezizomycotina; Eurotiomycetes; Eurotiomycetidae; Eurotiales; Aspergillaceae; Aspergillus.
A0A017SCY3	Aspergillus ruber CBS 135680	1434187759	ubiquitin~Ribosomal_S27	PF00240 PF01599	Eukaryota; Fungi; Dikarya; Ascomycota; Pezizomycotina; Eurotiomycetes; Eurotiomycetidae; Eurotiales; Aspergillaceae; Aspergillus.
A0A017SSB9	Aspergillus ruber CBS 135680	1016571548	ubiquitin~ubiquitin~ubiquitin~ubiquitin	PF00240 PF00240 PF00240 PF00240	Eukaryota; Fungi; Dikarya; Ascomycota; Pezizomycotina; Eurotiomycetes; Eurotiomycetidae; Eurotiales; Aspergillaceae; Aspergillus.
A0A318Z0B1	Aspergillus saccharolyticus JOP 1030-1	1434187759	ubiquitin~Ribosomal_S27	PF00240 PF01599	Eukaryota; Fungi; Dikarya; Ascomycota; Pezizomycotina; Eurotiomycetes; Eurotiomycetidae; Eurotiales; Aspergillaceae; Aspergillus.
A0A318ZEV5	Aspergillus saccharolyticus JOP 1030-1	1016571548	ubiquitin~ubiquitin~ubiquitin~ubiquitin	PF00240 PF00240 PF00240 PF00240	Eukaryota; Fungi; Dikarya; Ascomycota; Pezizomycotina; Eurotiomycetes; Eurotiomycetidae; Eurotiales; Aspergillaceae; Aspergillus.
A0A3A2Z0N8	Aspergillus sclerotialis	2360241466	ubiquitin	PF00240	Eukaryota; Fungi; Dikarya; Ascomycota; Pezizomycotina; Eurotiomycetes; Eurotiomycetidae; Eurotiales; Aspergillaceae; Aspergillus.
A0A3A2Z226	Aspergillus sclerotialis	620380390	ubiquitin~ubiquitin	PF00240 PF00240	Eukaryota; Fungi; Dikarya; Ascomycota; Pezizomycotina; Eurotiomycetes; Eurotiomycetidae; Eurotiales; Aspergillaceae; Aspergillus.
A0A3A2Z283	Aspergillus sclerotialis	620380390	ubiquitin~ubiquitin	PF00240 PF00240	Eukaryota; Fungi; Dikarya; Ascomycota; Pezizomycotina; Eurotiomycetes; Eurotiomycetidae; Eurotiales; Aspergillaceae; Aspergillus.
A0A3A2Z464	Aspergillus sclerotialis	1016571548	ubiquitin~ubiquitin~ubiquitin~ubiquitin	PF00240 PF00240 PF00240 PF00240	Eukaryota; Fungi; Dikarya; Ascomycota; Pezizomycotina; Eurotiomycetes; Eurotiomycetidae; Eurotiales; Aspergillaceae; Aspergillus.
A0A3A2Z472	Aspergillus sclerotialis	2360241466	ubiquitin	PF00240	Eukaryota; Fungi; Dikarya; Ascomycota; Pezizomycotina; Eurotiomycetes; Eurotiomycetidae; Eurotiales; Aspergillaceae; Aspergillus.
A0A3A2ZRP0	Aspergillus sclerotialis	1434187759	ubiquitin~Ribosomal_S27	PF00240 PF01599	Eukaryota; Fungi; Dikarya; Ascomycota; Pezizomycotina; Eurotiomycetes; Eurotiomycetidae; Eurotiales; Aspergillaceae; Aspergillus.
A0A3A2ZS21	Aspergillus sclerotialis	803173435	ubiquitin~Ribosomal_L40e~Ribosomal_L40e	PF00240 PF01020 PF01020	Eukaryota; Fungi; Dikarya; Ascomycota; Pezizomycotina; Eurotiomycetes; Eurotiomycetidae; Eurotiales; Aspergillaceae; Aspergillus.
A0A319DWM3	Aspergillus sclerotiicarbonarius (strain CBS 121057 / IBT 28362)	1016571548	ubiquitin~ubiquitin~ubiquitin~ubiquitin	PF00240 PF00240 PF00240 PF00240	Eukaryota; Fungi; Dikarya; Ascomycota; Pezizomycotina; Eurotiomycetes; Eurotiomycetidae; Eurotiales; Aspergillaceae; Aspergillus.
A0A319EYP2	Aspergillus sclerotiicarbonarius (strain CBS 121057 / IBT 28362)	1434187759	ubiquitin~Ribosomal_S27	PF00240 PF01599	Eukaryota; Fungi; Dikarya; Ascomycota; Pezizomycotina; Eurotiomycetes; Eurotiomycetidae; Eurotiales; Aspergillaceae; Aspergillus.
A0A317WE40	Aspergillus sclerotioniger CBS 115572	1434187759	ubiquitin~Ribosomal_S27	PF00240 PF01599	Eukaryota; Fungi; Dikarya; Ascomycota; Pezizomycotina; Eurotiomycetes; Eurotiomycetidae; Eurotiales; Aspergillaceae; Aspergillus.
A0A317WSQ1	Aspergillus sclerotioniger CBS 115572	1016571548	ubiquitin~ubiquitin~ubiquitin~ubiquitin	PF00240 PF00240 PF00240 PF00240	Eukaryota; Fungi; Dikarya; Ascomycota; Pezizomycotina; Eurotiomycetes; Eurotiomycetidae; Eurotiales; Aspergillaceae; Aspergillus.
A0A2I2GJ35	Aspergillus steynii IBT 23096	1434187759	ubiquitin~Ribosomal_S27	PF00240 PF01599	Eukaryota; Fungi; Dikarya; Ascomycota; Pezizomycotina; Eurotiomycetes; Eurotiomycetidae; Eurotiales; Aspergillaceae; Aspergillus.
A0A2I2GPZ3	Aspergillus steynii IBT 23096	1016571548	ubiquitin~ubiquitin~ubiquitin~ubiquitin	PF00240 PF00240 PF00240 PF00240	Eukaryota; Fungi; Dikarya; Ascomycota; Pezizomycotina; Eurotiomycetes; Eurotiomycetidae; Eurotiales; Aspergillaceae; Aspergillus.
A0A1L9TL37	Aspergillus sydowii CBS 593.65	3382203499	ubiquitin~Ribosomal_L40e	PF00240 PF01020	Eukaryota; Fungi; Dikarya; Ascomycota; Pezizomycotina; Eurotiomycetes; Eurotiomycetidae; Eurotiales; Aspergillaceae; Aspergillus.
A0A1L9TP25	Aspergillus sydowii CBS 593.65	1434187759	ubiquitin~Ribosomal_S27	PF00240 PF01599	Eukaryota; Fungi; Dikarya; Ascomycota; Pezizomycotina; Eurotiomycetes; Eurotiomycetidae; Eurotiales; Aspergillaceae; Aspergillus.
A0A1L9TYS4	Aspergillus sydowii CBS 593.65	1016571548	ubiquitin~ubiquitin~ubiquitin~ubiquitin	PF00240 PF00240 PF00240 PF00240	Eukaryota; Fungi; Dikarya; Ascomycota; Pezizomycotina; Eurotiomycetes; Eurotiomycetidae; Eurotiales; Aspergillaceae; Aspergillus.
A0A2J5I3Z1	Aspergillus taichungensis	3382203499	ubiquitin~Ribosomal_L40e	PF00240 PF01020	Eukaryota; Fungi; Dikarya; Ascomycota; Pezizomycotina; Eurotiomycetes; Eurotiomycetidae; Eurotiales; Aspergillaceae; Aspergillus.
A0A2J5I5B1	Aspergillus taichungensis	1016571548	ubiquitin~ubiquitin~ubiquitin~ubiquitin	PF00240 PF00240 PF00240 PF00240	Eukaryota; Fungi; Dikarya; Ascomycota; Pezizomycotina; Eurotiomycetes; Eurotiomycetidae; Eurotiales; Aspergillaceae; Aspergillus.
A0A2J5I7D9	Aspergillus taichungensis	1434187759	ubiquitin~Ribosomal_S27	PF00240 PF01599	Eukaryota; Fungi; Dikarya; Ascomycota; Pezizomycotina; Eurotiomycetes; Eurotiomycetidae; Eurotiales; Aspergillaceae; Aspergillus.
Q0CNS5	Aspergillus terreus (strain NIH 2624 / FGSC A1156)	1434187759	ubiquitin~Ribosomal_S27	PF00240 PF01599	Eukaryota; Fungi; Dikarya; Ascomycota; Pezizomycotina; Eurotiomycetes; Eurotiomycetidae; Eurotiales; Aspergillaceae; Aspergillus.
Q0CR75	Aspergillus terreus (strain NIH 2624 / FGSC A1156)	423040013	adh_short_C2~ubiquitin~Ribosomal_L40e	PF13561 PF00240 PF01020	Eukaryota; Fungi; Dikarya; Ascomycota; Pezizomycotina; Eurotiomycetes; Eurotiomycetidae; Eurotiales; Aspergillaceae; Aspergillus.
Q0D040	Aspergillus terreus (strain NIH 2624 / FGSC A1156)	1016571548	ubiquitin~ubiquitin~ubiquitin~ubiquitin	PF00240 PF00240 PF00240 PF00240	Eukaryota; Fungi; Dikarya; Ascomycota; Pezizomycotina; Eurotiomycetes; Eurotiomycetidae; Eurotiales; Aspergillaceae; Aspergillus.
A0A1L9MVH3	Aspergillus tubingensis (strain CBS 134.48)	1016571548	ubiquitin~ubiquitin~ubiquitin~ubiquitin	PF00240 PF00240 PF00240 PF00240	Eukaryota; Fungi; Dikarya; Ascomycota; Pezizomycotina; Eurotiomycetes; Eurotiomycetidae; Eurotiales; Aspergillaceae; Aspergillus.
A0A1L9N7D8	Aspergillus tubingensis (strain CBS 134.48)	1434187759	ubiquitin~Ribosomal_S27	PF00240 PF01599	Eukaryota; Fungi; Dikarya; Ascomycota; Pezizomycotina; Eurotiomycetes; Eurotiomycetidae; Eurotiales; Aspergillaceae; Aspergillus.
A0A1L9NCY3	Aspergillus tubingensis (strain CBS 134.48)	2360241466	ubiquitin	PF00240	Eukaryota; Fungi; Dikarya; Ascomycota; Pezizomycotina; Eurotiomycetes; Eurotiomycetidae; Eurotiales; Aspergillaceae; Aspergillus.
A0A0K8L5A6	Aspergillus udagawae	208332127	ubiquitin~ubiquitin~ubiquitin	PF00240 PF00240 PF00240	Eukaryota; Fungi; Dikarya; Ascomycota; Pezizomycotina; Eurotiomycetes; Eurotiomycetidae; Eurotiales; Aspergillaceae; Aspergillus.
A0A0K8LB72	Aspergillus udagawae	1434187759	ubiquitin~Ribosomal_S27	PF00240 PF01599	Eukaryota; Fungi; Dikarya; Ascomycota; Pezizomycotina; Eurotiomycetes; Eurotiomycetidae; Eurotiales; Aspergillaceae; Aspergillus.
A0A0K8LP90	Aspergillus udagawae	3382203499	ubiquitin~Ribosomal_L40e	PF00240 PF01020	Eukaryota; Fungi; Dikarya; Ascomycota; Pezizomycotina; Eurotiomycetes; Eurotiomycetidae; Eurotiales; Aspergillaceae; Aspergillus.
A0A319C6G3	Aspergillus uvarum CBS 121591	1016571548	ubiquitin~ubiquitin~ubiquitin~ubiquitin	PF00240 PF00240 PF00240 PF00240	Eukaryota; Fungi; Dikarya; Ascomycota; Pezizomycotina; Eurotiomycetes; Eurotiomycetidae; Eurotiales; Aspergillaceae; Aspergillus.
A0A319CP95	Aspergillus uvarum CBS 121591	1434187759	ubiquitin~Ribosomal_S27	PF00240 PF01599	Eukaryota; Fungi; Dikarya; Ascomycota; Pezizomycotina; Eurotiomycetes; Eurotiomycetidae; Eurotiales; Aspergillaceae; Aspergillus.
A0A1L9PAQ7	Aspergillus versicolor CBS 583.65	1016571548	ubiquitin~ubiquitin~ubiquitin~ubiquitin	PF00240 PF00240 PF00240 PF00240	Eukaryota; Fungi; Dikarya; Ascomycota; Pezizomycotina; Eurotiomycetes; Eurotiomycetidae; Eurotiales; Aspergillaceae; Aspergillus.
A0A1L9PGB4	Aspergillus versicolor CBS 583.65	1434187759	ubiquitin~Ribosomal_S27	PF00240 PF01599	Eukaryota; Fungi; Dikarya; Ascomycota; Pezizomycotina; Eurotiomycetes; Eurotiomycetidae; Eurotiales; Aspergillaceae; Aspergillus.
A0A2V5GWV6	Aspergillus violaceofuscus CBS 115571	1434187759	ubiquitin~Ribosomal_S27	PF00240 PF01599	Eukaryota; Fungi; Dikarya; Ascomycota; Pezizomycotina; Eurotiomycetes; Eurotiomycetidae; Eurotiales; Aspergillaceae; Aspergillus.
A0A2V5IEZ0	Aspergillus violaceofuscus CBS 115571	1016571548	ubiquitin~ubiquitin~ubiquitin~ubiquitin	PF00240 PF00240 PF00240 PF00240	Eukaryota; Fungi; Dikarya; Ascomycota; Pezizomycotina; Eurotiomycetes; Eurotiomycetidae; Eurotiales; Aspergillaceae; Aspergillus.
A0A3F3PPE1	Aspergillus welwitschiae	1016571548	ubiquitin~ubiquitin~ubiquitin~ubiquitin	PF00240 PF00240 PF00240 PF00240	Eukaryota; Fungi; Dikarya; Ascomycota; Pezizomycotina; Eurotiomycetes; Eurotiomycetidae; Eurotiales; Aspergillaceae; Aspergillus.
A0A3F3PU16	Aspergillus welwitschiae	1434187759	ubiquitin~Ribosomal_S27	PF00240 PF01599	Eukaryota; Fungi; Dikarya; Ascomycota; Pezizomycotina; Eurotiomycetes; Eurotiomycetidae; Eurotiales; Aspergillaceae; Aspergillus.
A0A3F3Q1I3	Aspergillus welwitschiae	3382203499	ubiquitin~Ribosomal_L40e	PF00240 PF01020	Eukaryota; Fungi; Dikarya; Ascomycota; Pezizomycotina; Eurotiomycetes; Eurotiomycetidae; Eurotiales; Aspergillaceae; Aspergillus.
A0A1L9RWE6	Aspergillus wentii DTO 134E9	1434187759	ubiquitin~Ribosomal_S27	PF00240 PF01599	Eukaryota; Fungi; Dikarya; Ascomycota; Pezizomycotina; Eurotiomycetes; Eurotiomycetidae; Eurotiales; Aspergillaceae; Aspergillus.
A0A1L9RXE3	Aspergillus wentii DTO 134E9	2360241466	ubiquitin	PF00240	Eukaryota; Fungi; Dikarya; Ascomycota; Pezizomycotina; Eurotiomycetes; Eurotiomycetidae; Eurotiales; Aspergillaceae; Aspergillus.
A0A1L9S0J0	Aspergillus wentii DTO 134E9	1016571548	ubiquitin~ubiquitin~ubiquitin~ubiquitin	PF00240 PF00240 PF00240 PF00240	Eukaryota; Fungi; Dikarya; Ascomycota; Pezizomycotina; Eurotiomycetes; Eurotiomycetidae; Eurotiales; Aspergillaceae; Aspergillus.
A0A3P8NH81	Astatotilapia calliptera (Eastern happy) (Chromis callipterus)	1434187759	ubiquitin~Ribosomal_S27	PF00240 PF01599	Eukaryota; Metazoa; Chordata; Craniata; Vertebrata; Euteleostomi; Actinopterygii; Neopterygii; Teleostei; Neoteleostei; Acanthomorphata; Ovalentaria; Cichlomorphae; Cichliformes; Cichlidae; African cichlids; Pseudocrenilabrinae; Haplochromini; Astatotilapia.
A0A3P8NXZ4	Astatotilapia calliptera (Eastern happy) (Chromis callipterus)	1028502377	ubiquitin~ubiquitin~ubiquitin~ubiquitin~ubiquitin~ubiquitin~ubiquitin~ubiquitin~ubiquitin	PF00240 PF00240 PF00240 PF00240 PF00240 PF00240 PF00240 PF00240 PF00240	Eukaryota; Metazoa; Chordata; Craniata; Vertebrata; Euteleostomi; Actinopterygii; Neopterygii; Teleostei; Neoteleostei; Acanthomorphata; Ovalentaria; Cichlomorphae; Cichliformes; Cichlidae; African cichlids; Pseudocrenilabrinae; Haplochromini; Astatotilapia.
A0A3P8PAX2	Astatotilapia calliptera (Eastern happy) (Chromis callipterus)	819384053	ubiquitin~ubiquitin~ubiquitin~ubiquitin~ubiquitin~ubiquitin~ubiquitin~ubiquitin~ubiquitin~ubiquitin~ubiquitin~ubiquitin~ubiquitin~ubiquitin~ubiquitin~ubiquitin~ubiquitin~ubiquitin~ubiquitin~ubiquitin~ubiquitin~ubiquitin~ubiquitin~ubiquitin~ubiquitin~ubiquitin~ubiquitin~ubiquitin~ubiquitin~ubiquitin~ubiquitin~ubiquitin~ubiquitin~ubiquitin~ubiquitin~ubiquitin~ubiquitin~ubiquitin~ubiquitin~ubiquitin…	PF00240 PF00240 PF00240 PF00240 PF00240 PF00240 PF00240 PF00240 PF00240 PF00240 PF00240 PF00240 PF00240 PF00240 PF00240 PF00240 PF00240 PF00240 PF00240 PF00240 PF00240 PF00240 PF00240 PF00240 PF00240 PF00240 PF00240 PF00240 PF00240 PF00240 PF00240 PF00240 PF00240 PF00240 PF00240 PF00240 PF00240 PF00240 PF00240 PF00240 PF00240 PF00240 PF00240 PF00240 PF00240 PF00240	Eukaryota; Metazoa; Chordata; Craniata; Vertebrata; Euteleostomi; Actinopterygii; Neopterygii; Teleostei; Neoteleostei; Acanthomorphata; Ovalentaria; Cichlomorphae; Cichliformes; Cichlidae; African cichlids; Pseudocrenilabrinae; Haplochromini; Astatotilapia.
A0A3P8QUS0	Astatotilapia calliptera (Eastern happy) (Chromis callipterus)	3382203499	ubiquitin~Ribosomal_L40e	PF00240 PF01020	Eukaryota; Metazoa; Chordata; Craniata; Vertebrata; Euteleostomi; Actinopterygii; Neopterygii; Teleostei; Neoteleostei; Acanthomorphata; Ovalentaria; Cichlomorphae; Cichliformes; Cichlidae; African cichlids; Pseudocrenilabrinae; Haplochromini; Astatotilapia.
A0A3B1J2Z8	Astyanax mexicanus (Blind cave fish) (Astyanax fasciatus mexicanus)	1434187759	ubiquitin~Ribosomal_S27	PF00240 PF01599	Eukaryota; Metazoa; Chordata; Craniata; Vertebrata; Euteleostomi; Actinopterygii; Neopterygii; Teleostei; Ostariophysi; Characiformes; Characoidei; Characidae; Astyanax.
A0A3B1JF09	Astyanax mexicanus (Blind cave fish) (Astyanax fasciatus mexicanus)	3044031469	ubiquitin~ubiquitin~ubiquitin~ubiquitin~ubiquitin	PF00240 PF00240 PF00240 PF00240 PF00240	Eukaryota; Metazoa; Chordata; Craniata; Vertebrata; Euteleostomi; Actinopterygii; Neopterygii; Teleostei; Ostariophysi; Characiformes; Characoidei; Characidae; Astyanax.
A0A3B1JY08	Astyanax mexicanus (Blind cave fish) (Astyanax fasciatus mexicanus)	3382203499	ubiquitin~Ribosomal_L40e	PF00240 PF01020	Eukaryota; Metazoa; Chordata; Craniata; Vertebrata; Euteleostomi; Actinopterygii; Neopterygii; Teleostei; Ostariophysi; Characiformes; Characoidei; Characidae; Astyanax.
A0A158NB65	Atta cephalotes (Leafcutter ant)	1016571548	ubiquitin~ubiquitin~ubiquitin~ubiquitin	PF00240 PF00240 PF00240 PF00240	Eukaryota; Metazoa; Ecdysozoa; Arthropoda; Hexapoda; Insecta; Pterygota; Neoptera; Holometabola; Hymenoptera; Apocrita; Aculeata; Formicoidea; Formicidae; Myrmicinae; Atta.
A0A158NTC7	Atta cephalotes (Leafcutter ant)	1434187759	ubiquitin~Ribosomal_S27	PF00240 PF01599	Eukaryota; Metazoa; Ecdysozoa; Arthropoda; Hexapoda; Insecta; Pterygota; Neoptera; Holometabola; Hymenoptera; Apocrita; Aculeata; Formicoidea; Formicidae; Myrmicinae; Atta.
A0A158NY36	Atta cephalotes (Leafcutter ant)	3044031469	ubiquitin~ubiquitin~ubiquitin~ubiquitin~ubiquitin	PF00240 PF00240 PF00240 PF00240 PF00240	Eukaryota; Metazoa; Ecdysozoa; Arthropoda; Hexapoda; Insecta; Pterygota; Neoptera; Holometabola; Hymenoptera; Apocrita; Aculeata; Formicoidea; Formicidae; Myrmicinae; Atta.
A0A158NYW4	Atta cephalotes (Leafcutter ant)	3382203499	ubiquitin~Ribosomal_L40e	PF00240 PF01020	Eukaryota; Metazoa; Ecdysozoa; Arthropoda; Hexapoda; Insecta; Pterygota; Neoptera; Holometabola; Hymenoptera; Apocrita; Aculeata; Formicoidea; Formicidae; Myrmicinae; Atta.
A0A151I5B5	Atta colombica	1028502377	ubiquitin~ubiquitin~ubiquitin~ubiquitin~ubiquitin~ubiquitin~ubiquitin~ubiquitin~ubiquitin	PF00240 PF00240 PF00240 PF00240 PF00240 PF00240 PF00240 PF00240 PF00240	Eukaryota; Metazoa; Ecdysozoa; Arthropoda; Hexapoda; Insecta; Pterygota; Neoptera; Holometabola; Hymenoptera; Apocrita; Aculeata; Formicoidea; Formicidae; Myrmicinae; Atta.
A0A195BTH2	Atta colombica	1896998170	ubiquitin~ubiquitin~ubiquitin~ubiquitin~ubiquitin~ubiquitin~ubiquitin~ubiquitin	PF00240 PF00240 PF00240 PF00240 PF00240 PF00240 PF00240 PF00240	Eukaryota; Metazoa; Ecdysozoa; Arthropoda; Hexapoda; Insecta; Pterygota; Neoptera; Holometabola; Hymenoptera; Apocrita; Aculeata; Formicoidea; Formicidae; Myrmicinae; Atta.
A0A195BTN7	Atta colombica	3382203499	ubiquitin~Ribosomal_L40e	PF00240 PF01020	Eukaryota; Metazoa; Ecdysozoa; Arthropoda; Hexapoda; Insecta; Pterygota; Neoptera; Holometabola; Hymenoptera; Apocrita; Aculeata; Formicoidea; Formicidae; Myrmicinae; Atta.
A0A074W8B5	Aureobasidium melanogenum CBS 110374	208332127	ubiquitin~ubiquitin~ubiquitin	PF00240 PF00240 PF00240	Eukaryota; Fungi; Dikarya; Ascomycota; Pezizomycotina; Dothideomycetes; Dothideomycetidae; Dothideales; Saccotheciaceae; Aureobasidium.
A0A074W8H3	Aureobasidium melanogenum CBS 110374	1434187759	ubiquitin~Ribosomal_S27	PF00240 PF01599	Eukaryota; Fungi; Dikarya; Ascomycota; Pezizomycotina; Dothideomycetes; Dothideomycetidae; Dothideales; Saccotheciaceae; Aureobasidium.
A0A074WJN3	Aureobasidium namibiae CBS 147.97	1434187759	ubiquitin~Ribosomal_S27	PF00240 PF01599	Eukaryota; Fungi; Dikarya; Ascomycota; Pezizomycotina; Dothideomycetes; Dothideomycetidae; Dothideales; Saccotheciaceae; Aureobasidium.
A0A074X6R1	Aureobasidium namibiae CBS 147.97	208332127	ubiquitin~ubiquitin~ubiquitin	PF00240 PF00240 PF00240	Eukaryota; Fungi; Dikarya; Ascomycota; Pezizomycotina; Dothideomycetes; Dothideomycetidae; Dothideales; Saccotheciaceae; Aureobasidium.
A0A074XW09	Aureobasidium pullulans EXF-150	208332127	ubiquitin~ubiquitin~ubiquitin	PF00240 PF00240 PF00240	Eukaryota; Fungi; Dikarya; Ascomycota; Pezizomycotina; Dothideomycetes; Dothideomycetidae; Dothideales; Saccotheciaceae; Aureobasidium.
A0A074Y4T3	Aureobasidium pullulans EXF-150	1434187759	ubiquitin~Ribosomal_S27	PF00240 PF01599	Eukaryota; Fungi; Dikarya; Ascomycota; Pezizomycotina; Dothideomycetes; Dothideomycetidae; Dothideales; Saccotheciaceae; Aureobasidium.
A0A074YUM0	Aureobasidium subglaciale (strain EXF-2481) (Aureobasidium pullulans var. subglaciale)	1434187759	ubiquitin~Ribosomal_S27	PF00240 PF01599	Eukaryota; Fungi; Dikarya; Ascomycota; Pezizomycotina; Dothideomycetes; Dothideomycetidae; Dothideales; Saccotheciaceae; Aureobasidium.
A0A074Z3D8	Aureobasidium subglaciale (strain EXF-2481) (Aureobasidium pullulans var. subglaciale)	208332127	ubiquitin~ubiquitin~ubiquitin	PF00240 PF00240 PF00240	Eukaryota; Fungi; Dikarya; Ascomycota; Pezizomycotina; Dothideomycetes; Dothideomycetidae; Dothideales; Saccotheciaceae; Aureobasidium.
A0A2I4AI00	Austrofundulus limnaeus	1434187759	ubiquitin~Ribosomal_S27	PF00240 PF01599	Eukaryota; Metazoa; Chordata; Craniata; Vertebrata; Euteleostomi; Actinopterygii; Neopterygii; Teleostei; Neoteleostei; Acanthomorphata; Ovalentaria; Atherinomorphae; Cyprinodontiformes; Rivulidae; Austrofundulus.
A0A2I4AM95	Austrofundulus limnaeus	620380390	ubiquitin~ubiquitin	PF00240 PF00240	Eukaryota; Metazoa; Chordata; Craniata; Vertebrata; Euteleostomi; Actinopterygii; Neopterygii; Teleostei; Neoteleostei; Acanthomorphata; Ovalentaria; Atherinomorphae; Cyprinodontiformes; Rivulidae; Austrofundulus.
A0A2I4BDE6	Austrofundulus limnaeus	2360241466	ubiquitin	PF00240	Eukaryota; Metazoa; Chordata; Craniata; Vertebrata; Euteleostomi; Actinopterygii; Neopterygii; Teleostei; Neoteleostei; Acanthomorphata; Ovalentaria; Atherinomorphae; Cyprinodontiformes; Rivulidae; Austrofundulus.
A0A2I4BEU4	Austrofundulus limnaeus	3382203499	ubiquitin~Ribosomal_L40e	PF00240 PF01020	Eukaryota; Metazoa; Chordata; Craniata; Vertebrata; Euteleostomi; Actinopterygii; Neopterygii; Teleostei; Neoteleostei; Acanthomorphata; Ovalentaria; Atherinomorphae; Cyprinodontiformes; Rivulidae; Austrofundulus.
A0A2I4C511	Austrofundulus limnaeus	620380390	ubiquitin~ubiquitin	PF00240 PF00240	Eukaryota; Metazoa; Chordata; Craniata; Vertebrata; Euteleostomi; Actinopterygii; Neopterygii; Teleostei; Neoteleostei; Acanthomorphata; Ovalentaria; Atherinomorphae; Cyprinodontiformes; Rivulidae; Austrofundulus.
A0A087SL21	Auxenochlorella protothecoides (Green microalga) (Chlorella protothecoides)	3382203499	ubiquitin~Ribosomal_L40e	PF00240 PF01020	Eukaryota; Viridiplantae; Chlorophyta; Trebouxiophyceae; Chlorellales; Chlorellaceae; Auxenochlorella.
A0A2I6SAN9	Azoarcus sp. SY39	2360241466	ubiquitin	PF00240	Bacteria; Proteobacteria; Betaproteobacteria; Rhodocyclales; Zoogloeaceae; Azoarcus.
A0A061D6A2	Babesia bigemina	620380390	ubiquitin~ubiquitin	PF00240 PF00240	Eukaryota; Alveolata; Apicomplexa; Aconoidasida; Piroplasmida; Babesiidae; Babesia.
A0A061DAT2	Babesia bigemina	3382203499	ubiquitin~Ribosomal_L40e	PF00240 PF01020	Eukaryota; Alveolata; Apicomplexa; Aconoidasida; Piroplasmida; Babesiidae; Babesia.
A7AS38	Babesia bovis	208332127	ubiquitin~ubiquitin~ubiquitin	PF00240 PF00240 PF00240	Eukaryota; Alveolata; Apicomplexa; Aconoidasida; Piroplasmida; Babesiidae; Babesia.
A7AVT9	Babesia bovis	3382203499	ubiquitin~Ribosomal_L40e	PF00240 PF01020	Eukaryota; Alveolata; Apicomplexa; Aconoidasida; Piroplasmida; Babesiidae; Babesia.
A0A383ZFJ1	Balaenoptera acutorostrata scammoni (North Pacific minke whale) (Balaenoptera davidsoni)	2360241466	ubiquitin	PF00240	Eukaryota; Metazoa; Chordata; Craniata; Vertebrata; Euteleostomi; Mammalia; Eutheria; Laurasiatheria; Cetartiodactyla; Cetacea; Mysticeti; Balaenopteridae; Balaenoptera.
A0A383ZGG1	Balaenoptera acutorostrata scammoni (North Pacific minke whale) (Balaenoptera davidsoni)	1016571548	ubiquitin~ubiquitin~ubiquitin~ubiquitin	PF00240 PF00240 PF00240 PF00240	Eukaryota; Metazoa; Chordata; Craniata; Vertebrata; Euteleostomi; Mammalia; Eutheria; Laurasiatheria; Cetartiodactyla; Cetacea; Mysticeti; Balaenopteridae; Balaenoptera.
A0A384ARB5	Balaenoptera acutorostrata scammoni (North Pacific minke whale) (Balaenoptera davidsoni)	1896998170	ubiquitin~ubiquitin~ubiquitin~ubiquitin~ubiquitin~ubiquitin~ubiquitin~ubiquitin	PF00240 PF00240 PF00240 PF00240 PF00240 PF00240 PF00240 PF00240	Eukaryota; Metazoa; Chordata; Craniata; Vertebrata; Euteleostomi; Mammalia; Eutheria; Laurasiatheria; Cetartiodactyla; Cetacea; Mysticeti; Balaenopteridae; Balaenoptera.
A0A384ARQ4	Balaenoptera acutorostrata scammoni (North Pacific minke whale) (Balaenoptera davidsoni)	1434187759	ubiquitin~Ribosomal_S27	PF00240 PF01599	Eukaryota; Metazoa; Chordata; Craniata; Vertebrata; Euteleostomi; Mammalia; Eutheria; Laurasiatheria; Cetartiodactyla; Cetacea; Mysticeti; Balaenopteridae; Balaenoptera.
A0A384B8B2	Balaenoptera acutorostrata scammoni (North Pacific minke whale) (Balaenoptera davidsoni)	3382203499	ubiquitin~Ribosomal_L40e	PF00240 PF01020	Eukaryota; Metazoa; Chordata; Craniata; Vertebrata; Euteleostomi; Mammalia; Eutheria; Laurasiatheria; Cetartiodactyla; Cetacea; Mysticeti; Balaenopteridae; Balaenoptera.
A0A452CF51	Balaenoptera acutorostrata scammoni (North Pacific minke whale) (Balaenoptera davidsoni)	1434187759	ubiquitin~Ribosomal_S27	PF00240 PF01599	Eukaryota; Metazoa; Chordata; Craniata; Vertebrata; Euteleostomi; Mammalia; Eutheria; Laurasiatheria; Cetartiodactyla; Cetacea; Mysticeti; Balaenopteridae; Balaenoptera.
A0A1Y1XE41	Basidiobolus meristosporus CBS 931.73	3226104965	ubiquitin~zf-AN1	PF00240 PF01428	Eukaryota; Fungi; Fungi incertae sedis; Zoopagomycota; Entomophthoromycotina; Basidiobolomycetes; Basidiobolales; Basidiobolaceae; Basidiobolus.
A0A1Y1XLM2	Basidiobolus meristosporus CBS 931.73	620380390	ubiquitin~ubiquitin	PF00240 PF00240	Eukaryota; Fungi; Fungi incertae sedis; Zoopagomycota; Entomophthoromycotina; Basidiobolomycetes; Basidiobolales; Basidiobolaceae; Basidiobolus.
A0A1Y1Y6K4	Basidiobolus meristosporus CBS 931.73	3226104965	ubiquitin~zf-AN1	PF00240 PF01428	Eukaryota; Fungi; Fungi incertae sedis; Zoopagomycota; Entomophthoromycotina; Basidiobolomycetes; Basidiobolales; Basidiobolaceae; Basidiobolus.
A0A1Y1YJ42	Basidiobolus meristosporus CBS 931.73	3226104965	ubiquitin~zf-AN1	PF00240 PF01428	Eukaryota; Fungi; Fungi incertae sedis; Zoopagomycota; Entomophthoromycotina; Basidiobolomycetes; Basidiobolales; Basidiobolaceae; Basidiobolus.
A0A1Y1YL57	Basidiobolus meristosporus CBS 931.73	2360241466	ubiquitin	PF00240	Eukaryota; Fungi; Fungi incertae sedis; Zoopagomycota; Entomophthoromycotina; Basidiobolomycetes; Basidiobolales; Basidiobolaceae; Basidiobolus.
K8EHK7	Bathycoccus prasinos	3382203499	ubiquitin~Ribosomal_L40e	PF00240 PF01020	Eukaryota; Viridiplantae; Chlorophyta; Mamiellophyceae; Mamiellales; Bathycoccaceae; Bathycoccus.
K8EP62	Bathycoccus prasinos	856104652	ubiquitin~Sod_Ni	PF00240 PF09055	Eukaryota; Viridiplantae; Chlorophyta; Mamiellophyceae; Mamiellales; Bathycoccaceae; Bathycoccus.
K8F0B2	Bathycoccus prasinos	1434187759	ubiquitin~Ribosomal_S27	PF00240 PF01599	Eukaryota; Viridiplantae; Chlorophyta; Mamiellophyceae; Mamiellales; Bathycoccaceae; Bathycoccus.
K8F2N1	Bathycoccus prasinos	3044031469	ubiquitin~ubiquitin~ubiquitin~ubiquitin~ubiquitin	PF00240 PF00240 PF00240 PF00240 PF00240	Eukaryota; Viridiplantae; Chlorophyta; Mamiellophyceae; Mamiellales; Bathycoccaceae; Bathycoccus.
F4NVC1	Batrachochytrium dendrobatidis (strain JAM81 / FGSC 10211) (Frog chytrid fungus)	1434187759	ubiquitin~Ribosomal_S27	PF00240 PF01599	Eukaryota; Fungi; Fungi incertae sedis; Chytridiomycota; Chytridiomycetes; Rhizophydiales; Rhizophydiales incertae sedis; Batrachochytrium.
F4P187	Batrachochytrium dendrobatidis (strain JAM81 / FGSC 10211) (Frog chytrid fungus)	1016571548	ubiquitin~ubiquitin~ubiquitin~ubiquitin	PF00240 PF00240 PF00240 PF00240	Eukaryota; Fungi; Fungi incertae sedis; Chytridiomycota; Chytridiomycetes; Rhizophydiales; Rhizophydiales incertae sedis; Batrachochytrium.
F4P6V2	Batrachochytrium dendrobatidis (strain JAM81 / FGSC 10211) (Frog chytrid fungus)	2360241466	ubiquitin	PF00240	Eukaryota; Fungi; Fungi incertae sedis; Chytridiomycota; Chytridiomycetes; Rhizophydiales; Rhizophydiales incertae sedis; Batrachochytrium.
A0A177WAE7	Batrachochytrium dendrobatidis (strain JEL423)	1434187759	ubiquitin~Ribosomal_S27	PF00240 PF01599	Eukaryota; Fungi; Fungi incertae sedis; Chytridiomycota; Chytridiomycetes; Rhizophydiales; Rhizophydiales incertae sedis; Batrachochytrium.
A0A177WNP0	Batrachochytrium dendrobatidis (strain JEL423)	208332127	ubiquitin~ubiquitin~ubiquitin	PF00240 PF00240 PF00240	Eukaryota; Fungi; Fungi incertae sedis; Chytridiomycota; Chytridiomycetes; Rhizophydiales; Rhizophydiales incertae sedis; Batrachochytrium.
A0A177WRY9	Batrachochytrium dendrobatidis (strain JEL423)	3382203499	ubiquitin~Ribosomal_L40e	PF00240 PF01020	Eukaryota; Fungi; Fungi incertae sedis; Chytridiomycota; Chytridiomycetes; Rhizophydiales; Rhizophydiales incertae sedis; Batrachochytrium.
A0A1S8VEN6	Batrachochytrium salamandrivorans	2360241466	ubiquitin	PF00240	Eukaryota; Fungi; Fungi incertae sedis; Chytridiomycota; Chytridiomycetes; Rhizophydiales; Rhizophydiales incertae sedis; Batrachochytrium.
A0A1S8VLY6	Batrachochytrium salamandrivorans	3382203499	ubiquitin~Ribosomal_L40e	PF00240 PF01020	Eukaryota; Fungi; Fungi incertae sedis; Chytridiomycota; Chytridiomycetes; Rhizophydiales; Rhizophydiales incertae sedis; Batrachochytrium.
A0A1S8W158	Batrachochytrium salamandrivorans	1434187759	ubiquitin~Ribosomal_S27	PF00240 PF01599	Eukaryota; Fungi; Fungi incertae sedis; Chytridiomycota; Chytridiomycetes; Rhizophydiales; Rhizophydiales incertae sedis; Batrachochytrium.
M2LUP3	Baudoinia panamericana (strain UAMH 10762) (Angels' share fungus) (Baudoinia compniacensis (strain UAMH 10762))	208332127	ubiquitin~ubiquitin~ubiquitin	PF00240 PF00240 PF00240	Eukaryota; Fungi; Dikarya; Ascomycota; Pezizomycotina; Dothideomycetes; Dothideomycetidae; Capnodiales; Teratosphaeriaceae; Baudoinia.
M2MJG0	Baudoinia panamericana (strain UAMH 10762) (Angels' share fungus) (Baudoinia compniacensis (strain UAMH 10762))	2360241466	ubiquitin	PF00240	Eukaryota; Fungi; Dikarya; Ascomycota; Pezizomycotina; Dothideomycetes; Dothideomycetidae; Capnodiales; Teratosphaeriaceae; Baudoinia.
M2N9Q6	Baudoinia panamericana (strain UAMH 10762) (Angels' share fungus) (Baudoinia compniacensis (strain UAMH 10762))	1434187759	ubiquitin~Ribosomal_S27	PF00240 PF01599	Eukaryota; Fungi; Dikarya; Ascomycota; Pezizomycotina; Dothideomycetes; Dothideomycetidae; Capnodiales; Teratosphaeriaceae; Baudoinia.
J4UG75	Beauveria bassiana (strain ARSEF 2860) (White muscardine disease fungus) (Tritirachium shiotae)	1434187759	ubiquitin~Ribosomal_S27	PF00240 PF01599	Eukaryota; Fungi; Dikarya; Ascomycota; Pezizomycotina; Sordariomycetes; Hypocreomycetidae; Hypocreales; Cordycipitaceae; Beauveria.
J4UPW9	Beauveria bassiana (strain ARSEF 2860) (White muscardine disease fungus) (Tritirachium shiotae)	208332127	ubiquitin~ubiquitin~ubiquitin	PF00240 PF00240 PF00240	Eukaryota; Fungi; Dikarya; Ascomycota; Pezizomycotina; Sordariomycetes; Hypocreomycetidae; Hypocreales; Cordycipitaceae; Beauveria.
J5JE25	Beauveria bassiana (strain ARSEF 2860) (White muscardine disease fungus) (Tritirachium shiotae)	3087323093	eIF-5a~ubiquitin~Ribosomal_L40e	PF01287 PF00240 PF01020	Eukaryota; Fungi; Dikarya; Ascomycota; Pezizomycotina; Sordariomycetes; Hypocreomycetidae; Hypocreales; Cordycipitaceae; Beauveria.
A0A0A2VFA4	Beauveria bassiana D1-5	1016571548	ubiquitin~ubiquitin~ubiquitin~ubiquitin	PF00240 PF00240 PF00240 PF00240	Eukaryota; Fungi; Dikarya; Ascomycota; Pezizomycotina; Sordariomycetes; Hypocreomycetidae; Hypocreales; Cordycipitaceae; Beauveria.
A0A0A2VN96	Beauveria bassiana D1-5	3382203499	ubiquitin~Ribosomal_L40e	PF00240 PF01020	Eukaryota; Fungi; Dikarya; Ascomycota; Pezizomycotina; Sordariomycetes; Hypocreomycetidae; Hypocreales; Cordycipitaceae; Beauveria.
A0A0A2VR67	Beauveria bassiana D1-5	1434187759	ubiquitin~Ribosomal_S27	PF00240 PF01599	Eukaryota; Fungi; Dikarya; Ascomycota; Pezizomycotina; Sordariomycetes; Hypocreomycetidae; Hypocreales; Cordycipitaceae; Beauveria.
A0A167BBS9	Beauveria brongniartii RCEF 3172	3193992953	zf-RRN7~ubiquitin~Ribosomal_L40e	PF11781 PF00240 PF01020	Eukaryota; Fungi; Dikarya; Ascomycota; Pezizomycotina; Sordariomycetes; Hypocreomycetidae; Hypocreales; Cordycipitaceae; Beauveria; Beauveria brongniartii.
A0A167IBV8	Beauveria brongniartii RCEF 3172	1016571548	ubiquitin~ubiquitin~ubiquitin~ubiquitin	PF00240 PF00240 PF00240 PF00240	Eukaryota; Fungi; Dikarya; Ascomycota; Pezizomycotina; Sordariomycetes; Hypocreomycetidae; Hypocreales; Cordycipitaceae; Beauveria; Beauveria brongniartii.
A0A167JUG4	Beauveria brongniartii RCEF 3172	1434187759	ubiquitin~Ribosomal_S27	PF00240 PF01599	Eukaryota; Fungi; Dikarya; Ascomycota; Pezizomycotina; Sordariomycetes; Hypocreomycetidae; Hypocreales; Cordycipitaceae; Beauveria; Beauveria brongniartii.
A0A2A9M9N0	Besnoitia besnoiti	3382203499	ubiquitin~Ribosomal_L40e	PF00240 PF01020	Eukaryota; Alveolata; Apicomplexa; Conoidasida; Coccidia; Eucoccidiorida; Eimeriorina; Sarcocystidae; Besnoitia.
A0A2A9MI55	Besnoitia besnoiti	1896998170	ubiquitin~ubiquitin~ubiquitin~ubiquitin~ubiquitin~ubiquitin~ubiquitin~ubiquitin	PF00240 PF00240 PF00240 PF00240 PF00240 PF00240 PF00240 PF00240	Eukaryota; Alveolata; Apicomplexa; Conoidasida; Coccidia; Eucoccidiorida; Eimeriorina; Sarcocystidae; Besnoitia.
A0A2C9K5Z3	Biomphalaria glabrata (Bloodfluke planorb) (Freshwater snail)	1434187759	ubiquitin~Ribosomal_S27	PF00240 PF01599	Eukaryota; Metazoa; Lophotrochozoa; Mollusca; Gastropoda; Heterobranchia; Euthyneura; Panpulmonata; Hygrophila; Lymnaeoidea; Planorbidae; Biomphalaria.
A0A2C9KJB3	Biomphalaria glabrata (Bloodfluke planorb) (Freshwater snail)	208332127	ubiquitin~ubiquitin~ubiquitin	PF00240 PF00240 PF00240	Eukaryota; Metazoa; Lophotrochozoa; Mollusca; Gastropoda; Heterobranchia; Euthyneura; Panpulmonata; Hygrophila; Lymnaeoidea; Planorbidae; Biomphalaria.
A0A2C9KNP3	Biomphalaria glabrata (Bloodfluke planorb) (Freshwater snail)	620380390	ubiquitin~ubiquitin	PF00240 PF00240	Eukaryota; Metazoa; Lophotrochozoa; Mollusca; Gastropoda; Heterobranchia; Euthyneura; Panpulmonata; Hygrophila; Lymnaeoidea; Planorbidae; Biomphalaria.
Q9BH32	Biomphalaria glabrata (Bloodfluke planorb) (Freshwater snail)	3382203499	ubiquitin~Ribosomal_L40e	PF00240 PF01020	Eukaryota; Metazoa; Lophotrochozoa; Mollusca; Gastropoda; Heterobranchia; Euthyneura; Panpulmonata; Hygrophila; Lymnaeoidea; Planorbidae; Biomphalaria.
W6YM41	Bipolaris oryzae ATCC 44560	620380390	ubiquitin~ubiquitin	PF00240 PF00240	Eukaryota; Fungi; Dikarya; Ascomycota; Pezizomycotina; Dothideomycetes; Pleosporomycetidae; Pleosporales; Pleosporineae; Pleosporaceae; Bipolaris.
W6YUB8	Bipolaris oryzae ATCC 44560	2360241466	ubiquitin	PF00240	Eukaryota; Fungi; Dikarya; Ascomycota; Pezizomycotina; Dothideomycetes; Pleosporomycetidae; Pleosporales; Pleosporineae; Pleosporaceae; Bipolaris.
W6Z871	Bipolaris oryzae ATCC 44560	1434187759	ubiquitin~Ribosomal_S27	PF00240 PF01599	Eukaryota; Fungi; Dikarya; Ascomycota; Pezizomycotina; Dothideomycetes; Pleosporomycetidae; Pleosporales; Pleosporineae; Pleosporaceae; Bipolaris.
A0A196S938	Blastocystis sp. subtype 1 (strain ATCC 50177 / NandII)	2112574038	ubiquitin~ubiquitin~Ribosomal_S27	PF00240 PF00240 PF01599	Eukaryota; Stramenopiles; Blastocystidae; Blastocystis.
A0A196SA23	Blastocystis sp. subtype 1 (strain ATCC 50177 / NandII)	1434187759	ubiquitin~Ribosomal_S27	PF00240 PF01599	Eukaryota; Stramenopiles; Blastocystidae; Blastocystis.
A0A196SE12	Blastocystis sp. subtype 1 (strain ATCC 50177 / NandII)	3130240041	ubiquitin~Ribosomal_S30	PF00240 PF04758	Eukaryota; Stramenopiles; Blastocystidae; Blastocystis.
A0A196SHV9	Blastocystis sp. subtype 1 (strain ATCC 50177 / NandII)	3130240041	ubiquitin~Ribosomal_S30	PF00240 PF04758	Eukaryota; Stramenopiles; Blastocystidae; Blastocystis.
A0A196SJM4	Blastocystis sp. subtype 1 (strain ATCC 50177 / NandII)	2360241466	ubiquitin	PF00240	Eukaryota; Stramenopiles; Blastocystidae; Blastocystis.
A0A196SLI0	Blastocystis sp. subtype 1 (strain ATCC 50177 / NandII)	1434187759	ubiquitin~Ribosomal_S27	PF00240 PF01599	Eukaryota; Stramenopiles; Blastocystidae; Blastocystis.
A0A179UF64	Blastomyces gilchristii (strain SLH14081) (Blastomyces dermatitidis)	1434187759	ubiquitin~Ribosomal_S27	PF00240 PF01599	Eukaryota; Fungi; Dikarya; Ascomycota; Pezizomycotina; Eurotiomycetes; Eurotiomycetidae; Onygenales; Ajellomycetaceae; Blastomyces.
A0A179UFS3	Blastomyces gilchristii (strain SLH14081) (Blastomyces dermatitidis)	3044031469	ubiquitin~ubiquitin~ubiquitin~ubiquitin~ubiquitin	PF00240 PF00240 PF00240 PF00240 PF00240	Eukaryota; Fungi; Dikarya; Ascomycota; Pezizomycotina; Eurotiomycetes; Eurotiomycetidae; Onygenales; Ajellomycetaceae; Blastomyces.
A0A179UH67	Blastomyces gilchristii (strain SLH14081) (Blastomyces dermatitidis)	3382203499	ubiquitin~Ribosomal_L40e	PF00240 PF01020	Eukaryota; Fungi; Dikarya; Ascomycota; Pezizomycotina; Eurotiomycetes; Eurotiomycetidae; Onygenales; Ajellomycetaceae; Blastomyces.
A0A2B7WII7	Blastomyces parvus	3382203499	ubiquitin~Ribosomal_L40e	PF00240 PF01020	Eukaryota; Fungi; Dikarya; Ascomycota; Pezizomycotina; Eurotiomycetes; Eurotiomycetidae; Onygenales; Ajellomycetaceae; Blastomyces.
A0A2B7WN82	Blastomyces parvus	1434187759	ubiquitin~Ribosomal_S27	PF00240 PF01599	Eukaryota; Fungi; Dikarya; Ascomycota; Pezizomycotina; Eurotiomycetes; Eurotiomycetidae; Onygenales; Ajellomycetaceae; Blastomyces.
A0A2B7WZ41	Blastomyces parvus	1016571548	ubiquitin~ubiquitin~ubiquitin~ubiquitin	PF00240 PF00240 PF00240 PF00240	Eukaryota; Fungi; Dikarya; Ascomycota; Pezizomycotina; Eurotiomycetes; Eurotiomycetidae; Onygenales; Ajellomycetaceae; Blastomyces.
A0A1J9PUR5	Blastomyces percursus	1016571548	ubiquitin~ubiquitin~ubiquitin~ubiquitin	PF00240 PF00240 PF00240 PF00240	Eukaryota; Fungi; Dikarya; Ascomycota; Pezizomycotina; Eurotiomycetes; Eurotiomycetidae; Onygenales; Ajellomycetaceae; Blastomyces.
A0A1J9PWE3	Blastomyces percursus	3382203499	ubiquitin~Ribosomal_L40e	PF00240 PF01020	Eukaryota; Fungi; Dikarya; Ascomycota; Pezizomycotina; Eurotiomycetes; Eurotiomycetidae; Onygenales; Ajellomycetaceae; Blastomyces.
A0A1J9QEQ7	Blastomyces percursus	1434187759	ubiquitin~Ribosomal_S27	PF00240 PF01599	Eukaryota; Fungi; Dikarya; Ascomycota; Pezizomycotina; Eurotiomycetes; Eurotiomycetidae; Onygenales; Ajellomycetaceae; Blastomyces.
A0A0H1BG20	Blastomyces silveriae	3382203499	ubiquitin~Ribosomal_L40e	PF00240 PF01020	Eukaryota; Fungi; Dikarya; Ascomycota; Pezizomycotina; Eurotiomycetes; Eurotiomycetidae; Onygenales; Ajellomycetaceae; Blastomyces.
A0A0H1BIL4	Blastomyces silveriae	1434187759	ubiquitin~Ribosomal_S27	PF00240 PF01599	Eukaryota; Fungi; Dikarya; Ascomycota; Pezizomycotina; Eurotiomycetes; Eurotiomycetidae; Onygenales; Ajellomycetaceae; Blastomyces.
A0A0H1BM96	Blastomyces silveriae	1016571548	ubiquitin~ubiquitin~ubiquitin~ubiquitin	PF00240 PF00240 PF00240 PF00240	Eukaryota; Fungi; Dikarya; Ascomycota; Pezizomycotina; Eurotiomycetes; Eurotiomycetidae; Onygenales; Ajellomycetaceae; Blastomyces.
N1J8V1	Blumeria graminis f. sp. hordei (strain DH14) (Barley powdery mildew) (Oidium monilioides f. sp. hordei)	1434187759	ubiquitin~Ribosomal_S27	PF00240 PF01599	Eukaryota; Fungi; Dikarya; Ascomycota; Pezizomycotina; Leotiomycetes; Erysiphales; Erysiphaceae; Blumeria.
N1J9X4	Blumeria graminis f. sp. hordei (strain DH14) (Barley powdery mildew) (Oidium monilioides f. sp. hordei)	3382203499	ubiquitin~Ribosomal_L40e	PF00240 PF01020	Eukaryota; Fungi; Dikarya; Ascomycota; Pezizomycotina; Leotiomycetes; Erysiphales; Erysiphaceae; Blumeria.
H9IVY4	Bombyx mori (Silk moth)	2590008062	ubiquitin~ubiquitin~ubiquitin~ubiquitin~ubiquitin~ubiquitin~ubiquitin~ubiquitin~ubiquitin~ubiquitin~ubiquitin~ubiquitin	PF00240 PF00240 PF00240 PF00240 PF00240 PF00240 PF00240 PF00240 PF00240 PF00240 PF00240 PF00240	Eukaryota; Metazoa; Ecdysozoa; Arthropoda; Hexapoda; Insecta; Pterygota; Neoptera; Holometabola; Lepidoptera; Glossata; Ditrysia; Bombycoidea; Bombycidae; Bombycinae; Bombyx.
H9IWB8	Bombyx mori (Silk moth)	620380390	ubiquitin~ubiquitin	PF00240 PF00240	Eukaryota; Metazoa; Ecdysozoa; Arthropoda; Hexapoda; Insecta; Pterygota; Neoptera; Holometabola; Lepidoptera; Glossata; Ditrysia; Bombycoidea; Bombycidae; Bombycinae; Bombyx.
Q9XXZ4	Bombyx mori (Silk moth)	3382203499	ubiquitin~Ribosomal_L40e	PF00240 PF01020	Eukaryota; Metazoa; Ecdysozoa; Arthropoda; Hexapoda; Insecta; Pterygota; Neoptera; Holometabola; Lepidoptera; Glossata; Ditrysia; Bombycoidea; Bombycidae; Bombycinae; Bombyx.
A0A3Q1LU30	Bos taurus (Bovine)	1434187759	ubiquitin~Ribosomal_S27	PF00240 PF01599	Eukaryota; Metazoa; Chordata; Craniata; Vertebrata; Euteleostomi; Mammalia; Eutheria; Laurasiatheria; Cetartiodactyla; Ruminantia; Pecora; Bovidae; Bovinae; Bos.
A0A3Q1M4K3	Bos taurus (Bovine)	2360241466	ubiquitin	PF00240	Eukaryota; Metazoa; Chordata; Craniata; Vertebrata; Euteleostomi; Mammalia; Eutheria; Laurasiatheria; Cetartiodactyla; Ruminantia; Pecora; Bovidae; Bovinae; Bos.
E1B9K1	Bos taurus (Bovine)	1016571548	ubiquitin~ubiquitin~ubiquitin~ubiquitin	PF00240 PF00240 PF00240 PF00240	Eukaryota; Metazoa; Chordata; Craniata; Vertebrata; Euteleostomi; Mammalia; Eutheria; Laurasiatheria; Cetartiodactyla; Ruminantia; Pecora; Bovidae; Bovinae; Bos.
A0A067M4V2	Botryobasidium botryosum FD-172 SS1	1434187759	ubiquitin~Ribosomal_S27	PF00240 PF01599	Eukaryota; Fungi; Dikarya; Basidiomycota; Agaricomycotina; Agaricomycetes; Cantharellales; Botryobasidiaceae; Botryobasidium.
A0A067MAF3	Botryobasidium botryosum FD-172 SS1	1016571548	ubiquitin~ubiquitin~ubiquitin~ubiquitin	PF00240 PF00240 PF00240 PF00240	Eukaryota; Fungi; Dikarya; Basidiomycota; Agaricomycotina; Agaricomycetes; Cantharellales; Botryobasidiaceae; Botryobasidium.
A0A067MLF1	Botryobasidium botryosum FD-172 SS1	2360241466	ubiquitin	PF00240	Eukaryota; Fungi; Dikarya; Basidiomycota; Agaricomycotina; Agaricomycetes; Cantharellales; Botryobasidiaceae; Botryobasidium.
A0A067N0B7	Botryobasidium botryosum FD-172 SS1	1016571548	ubiquitin~ubiquitin~ubiquitin~ubiquitin	PF00240 PF00240 PF00240 PF00240	Eukaryota; Fungi; Dikarya; Basidiomycota; Agaricomycotina; Agaricomycetes; Cantharellales; Botryobasidiaceae; Botryobasidium.
R1GSJ4	Botryosphaeria parva (strain UCR-NP2) (Grapevine canker fungus) (Neofusicoccum parvum)	1434187759	ubiquitin~Ribosomal_S27	PF00240 PF01599	Eukaryota; Fungi; Dikarya; Ascomycota; Pezizomycotina; Dothideomycetes; Dothideomycetes incertae sedis; Botryosphaeriales; Botryosphaeriaceae; Neofusicoccum.
M7TU68	Botryotinia fuckeliana (strain BcDW1) (Noble rot fungus) (Botrytis cinerea)	1016571548	ubiquitin~ubiquitin~ubiquitin~ubiquitin	PF00240 PF00240 PF00240 PF00240	Eukaryota; Fungi; Dikarya; Ascomycota; Pezizomycotina; Leotiomycetes; Helotiales; Sclerotiniaceae; Botrytis.
M7U240	Botryotinia fuckeliana (strain BcDW1) (Noble rot fungus) (Botrytis cinerea)	1434187759	ubiquitin~Ribosomal_S27	PF00240 PF01599	Eukaryota; Fungi; Dikarya; Ascomycota; Pezizomycotina; Leotiomycetes; Helotiales; Sclerotiniaceae; Botrytis.
M7UBH9	Botryotinia fuckeliana (strain BcDW1) (Noble rot fungus) (Botrytis cinerea)	3193992953	zf-RRN7~ubiquitin~Ribosomal_L40e	PF11781 PF00240 PF01020	Eukaryota; Fungi; Dikarya; Ascomycota; Pezizomycotina; Leotiomycetes; Helotiales; Sclerotiniaceae; Botrytis.
G2Y0C5	Botryotinia fuckeliana (strain T4) (Noble rot fungus) (Botrytis cinerea)	3382203499	ubiquitin~Ribosomal_L40e	PF00240 PF01020	Eukaryota; Fungi; Dikarya; Ascomycota; Pezizomycotina; Leotiomycetes; Helotiales; Sclerotiniaceae; Botrytis.
G2YI85	Botryotinia fuckeliana (strain T4) (Noble rot fungus) (Botrytis cinerea)	1016571548	ubiquitin~ubiquitin~ubiquitin~ubiquitin	PF00240 PF00240 PF00240 PF00240	Eukaryota; Fungi; Dikarya; Ascomycota; Pezizomycotina; Leotiomycetes; Helotiales; Sclerotiniaceae; Botrytis.
G2YVV0	Botryotinia fuckeliana (strain T4) (Noble rot fungus) (Botrytis cinerea)	1434187759	ubiquitin~Ribosomal_S27	PF00240 PF01599	Eukaryota; Fungi; Dikarya; Ascomycota; Pezizomycotina; Leotiomycetes; Helotiales; Sclerotiniaceae; Botrytis.
A0A3M7PZ90	Brachionus plicatilis (Marine rotifer) (Brachionus muelleri)	3382203499	ubiquitin~Ribosomal_L40e	PF00240 PF01020	Eukaryota; Metazoa; Lophotrochozoa; Rotifera; Monogononta; Pseudotrocha; Ploima; Brachionidae; Brachionus.
A0A0Q3F1A8	Brachypodium distachyon (Purple false brome) (Trachynia distachya)	1016571548	ubiquitin~ubiquitin~ubiquitin~ubiquitin	PF00240 PF00240 PF00240 PF00240	Eukaryota; Viridiplantae; Streptophyta; Embryophyta; Tracheophyta; Spermatophyta; Magnoliopsida; Liliopsida; Poales; Poaceae; BOP clade; Pooideae; Brachypodieae; Brachypodium.
A0A0Q3IE72	Brachypodium distachyon (Purple false brome) (Trachynia distachya)	3382203499	ubiquitin~Ribosomal_L40e	PF00240 PF01020	Eukaryota; Viridiplantae; Streptophyta; Embryophyta; Tracheophyta; Spermatophyta; Magnoliopsida; Liliopsida; Poales; Poaceae; BOP clade; Pooideae; Brachypodieae; Brachypodium.
A0A0Q3IUT3	Brachypodium distachyon (Purple false brome) (Trachynia distachya)	3382203499	ubiquitin~Ribosomal_L40e	PF00240 PF01020	Eukaryota; Viridiplantae; Streptophyta; Embryophyta; Tracheophyta; Spermatophyta; Magnoliopsida; Liliopsida; Poales; Poaceae; BOP clade; Pooideae; Brachypodieae; Brachypodium.
A0A0Q3JQN3	Brachypodium distachyon (Purple false brome) (Trachynia distachya)	208332127	ubiquitin~ubiquitin~ubiquitin	PF00240 PF00240 PF00240	Eukaryota; Viridiplantae; Streptophyta; Embryophyta; Tracheophyta; Spermatophyta; Magnoliopsida; Liliopsida; Poales; Poaceae; BOP clade; Pooideae; Brachypodieae; Brachypodium.
A0A0Q3KYB0	Brachypodium distachyon (Purple false brome) (Trachynia distachya)	3382203499	ubiquitin~Ribosomal_L40e	PF00240 PF01020	Eukaryota; Viridiplantae; Streptophyta; Embryophyta; Tracheophyta; Spermatophyta; Magnoliopsida; Liliopsida; Poales; Poaceae; BOP clade; Pooideae; Brachypodieae; Brachypodium.
A0A2K2DTV5	Brachypodium distachyon (Purple false brome) (Trachynia distachya)	3382203499	ubiquitin~Ribosomal_L40e	PF00240 PF01020	Eukaryota; Viridiplantae; Streptophyta; Embryophyta; Tracheophyta; Spermatophyta; Magnoliopsida; Liliopsida; Poales; Poaceae; BOP clade; Pooideae; Brachypodieae; Brachypodium.
A0A2K2DTV6	Brachypodium distachyon (Purple false brome) (Trachynia distachya)	2360241466	ubiquitin	PF00240	Eukaryota; Viridiplantae; Streptophyta; Embryophyta; Tracheophyta; Spermatophyta; Magnoliopsida; Liliopsida; Poales; Poaceae; BOP clade; Pooideae; Brachypodieae; Brachypodium.
I1GVK9	Brachypodium distachyon (Purple false brome) (Trachynia distachya)	620380390	ubiquitin~ubiquitin	PF00240 PF00240	Eukaryota; Viridiplantae; Streptophyta; Embryophyta; Tracheophyta; Spermatophyta; Magnoliopsida; Liliopsida; Poales; Poaceae; BOP clade; Pooideae; Brachypodieae; Brachypodium.
I1GW31	Brachypodium distachyon (Purple false brome) (Trachynia distachya)	3044031469	ubiquitin~ubiquitin~ubiquitin~ubiquitin~ubiquitin	PF00240 PF00240 PF00240 PF00240 PF00240	Eukaryota; Viridiplantae; Streptophyta; Embryophyta; Tracheophyta; Spermatophyta; Magnoliopsida; Liliopsida; Poales; Poaceae; BOP clade; Pooideae; Brachypodieae; Brachypodium.
I1H3C7	Brachypodium distachyon (Purple false brome) (Trachynia distachya)	620380390	ubiquitin~ubiquitin	PF00240 PF00240	Eukaryota; Viridiplantae; Streptophyta; Embryophyta; Tracheophyta; Spermatophyta; Magnoliopsida; Liliopsida; Poales; Poaceae; BOP clade; Pooideae; Brachypodieae; Brachypodium.
I1HF29	Brachypodium distachyon (Purple false brome) (Trachynia distachya)	1434187759	ubiquitin~Ribosomal_S27	PF00240 PF01599	Eukaryota; Viridiplantae; Streptophyta; Embryophyta; Tracheophyta; Spermatophyta; Magnoliopsida; Liliopsida; Poales; Poaceae; BOP clade; Pooideae; Brachypodieae; Brachypodium.
I1HF45	Brachypodium distachyon (Purple false brome) (Trachynia distachya)	3382203499	ubiquitin~Ribosomal_L40e	PF00240 PF01020	Eukaryota; Viridiplantae; Streptophyta; Embryophyta; Tracheophyta; Spermatophyta; Magnoliopsida; Liliopsida; Poales; Poaceae; BOP clade; Pooideae; Brachypodieae; Brachypodium.
I1HK96	Brachypodium distachyon (Purple false brome) (Trachynia distachya)	3382203499	ubiquitin~Ribosomal_L40e	PF00240 PF01020	Eukaryota; Viridiplantae; Streptophyta; Embryophyta; Tracheophyta; Spermatophyta; Magnoliopsida; Liliopsida; Poales; Poaceae; BOP clade; Pooideae; Brachypodieae; Brachypodium.
I1HLI1	Brachypodium distachyon (Purple false brome) (Trachynia distachya)	1434187759	ubiquitin~Ribosomal_S27	PF00240 PF01599	Eukaryota; Viridiplantae; Streptophyta; Embryophyta; Tracheophyta; Spermatophyta; Magnoliopsida; Liliopsida; Poales; Poaceae; BOP clade; Pooideae; Brachypodieae; Brachypodium.
I1I120	Brachypodium distachyon (Purple false brome) (Trachynia distachya)	208332127	ubiquitin~ubiquitin~ubiquitin	PF00240 PF00240 PF00240	Eukaryota; Viridiplantae; Streptophyta; Embryophyta; Tracheophyta; Spermatophyta; Magnoliopsida; Liliopsida; Poales; Poaceae; BOP clade; Pooideae; Brachypodieae; Brachypodium.
I1I505	Brachypodium distachyon (Purple false brome) (Trachynia distachya)	1434187759	ubiquitin~Ribosomal_S27	PF00240 PF01599	Eukaryota; Viridiplantae; Streptophyta; Embryophyta; Tracheophyta; Spermatophyta; Magnoliopsida; Liliopsida; Poales; Poaceae; BOP clade; Pooideae; Brachypodieae; Brachypodium.
I1ICU3	Brachypodium distachyon (Purple false brome) (Trachynia distachya)	208332127	ubiquitin~ubiquitin~ubiquitin	PF00240 PF00240 PF00240	Eukaryota; Viridiplantae; Streptophyta; Embryophyta; Tracheophyta; Spermatophyta; Magnoliopsida; Liliopsida; Poales; Poaceae; BOP clade; Pooideae; Brachypodieae; Brachypodium.
I1IQ69	Brachypodium distachyon (Purple false brome) (Trachynia distachya)	620380390	ubiquitin~ubiquitin	PF00240 PF00240	Eukaryota; Viridiplantae; Streptophyta; Embryophyta; Tracheophyta; Spermatophyta; Magnoliopsida; Liliopsida; Poales; Poaceae; BOP clade; Pooideae; Brachypodieae; Brachypodium.
I1IT17	Brachypodium distachyon (Purple false brome) (Trachynia distachya)	3382203499	ubiquitin~Ribosomal_L40e	PF00240 PF01020	Eukaryota; Viridiplantae; Streptophyta; Embryophyta; Tracheophyta; Spermatophyta; Magnoliopsida; Liliopsida; Poales; Poaceae; BOP clade; Pooideae; Brachypodieae; Brachypodium.
C3Y2C9	Branchiostoma floridae (Florida lancelet) (Amphioxus)	1896998170	ubiquitin~ubiquitin~ubiquitin~ubiquitin~ubiquitin~ubiquitin~ubiquitin~ubiquitin	PF00240 PF00240 PF00240 PF00240 PF00240 PF00240 PF00240 PF00240	Eukaryota; Metazoa; Chordata; Cephalochordata; Branchiostomidae; Branchiostoma.
C3YZR5	Branchiostoma floridae (Florida lancelet) (Amphioxus)	1896998170	ubiquitin~ubiquitin~ubiquitin~ubiquitin~ubiquitin~ubiquitin~ubiquitin~ubiquitin	PF00240 PF00240 PF00240 PF00240 PF00240 PF00240 PF00240 PF00240	Eukaryota; Metazoa; Chordata; Cephalochordata; Branchiostomidae; Branchiostoma.
A0A397XP87	Brassica campestris (Field mustard)	643538498	ubiquitin~ubiquitin~ubiquitin~ubiquitin~ubiquitin~ubiquitin~ubiquitin	PF00240 PF00240 PF00240 PF00240 PF00240 PF00240 PF00240	Eukaryota; Viridiplantae; Streptophyta; Embryophyta; Tracheophyta; Spermatophyta; Magnoliopsida; eudicotyledons; Gunneridae; Pentapetalae; rosids; malvids; Brassicales; Brassicaceae; Brassiceae; Brassica.
A0A397XVQ6	Brassica campestris (Field mustard)	1016571548	ubiquitin~ubiquitin~ubiquitin~ubiquitin	PF00240 PF00240 PF00240 PF00240	Eukaryota; Viridiplantae; Streptophyta; Embryophyta; Tracheophyta; Spermatophyta; Magnoliopsida; eudicotyledons; Gunneridae; Pentapetalae; rosids; malvids; Brassicales; Brassicaceae; Brassiceae; Brassica.
A0A397XYY1	Brassica campestris (Field mustard)	1434187759	ubiquitin~Ribosomal_S27	PF00240 PF01599	Eukaryota; Viridiplantae; Streptophyta; Embryophyta; Tracheophyta; Spermatophyta; Magnoliopsida; eudicotyledons; Gunneridae; Pentapetalae; rosids; malvids; Brassicales; Brassicaceae; Brassiceae; Brassica.
A0A397XZV9	Brassica campestris (Field mustard)	3382203499	ubiquitin~Ribosomal_L40e	PF00240 PF01020	Eukaryota; Viridiplantae; Streptophyta; Embryophyta; Tracheophyta; Spermatophyta; Magnoliopsida; eudicotyledons; Gunneridae; Pentapetalae; rosids; malvids; Brassicales; Brassicaceae; Brassiceae; Brassica.
A0A397Y278	Brassica campestris (Field mustard)	1434187759	ubiquitin~Ribosomal_S27	PF00240 PF01599	Eukaryota; Viridiplantae; Streptophyta; Embryophyta; Tracheophyta; Spermatophyta; Magnoliopsida; eudicotyledons; Gunneridae; Pentapetalae; rosids; malvids; Brassicales; Brassicaceae; Brassiceae; Brassica.
A0A397Y6B5	Brassica campestris (Field mustard)	1016571548	ubiquitin~ubiquitin~ubiquitin~ubiquitin	PF00240 PF00240 PF00240 PF00240	Eukaryota; Viridiplantae; Streptophyta; Embryophyta; Tracheophyta; Spermatophyta; Magnoliopsida; eudicotyledons; Gunneridae; Pentapetalae; rosids; malvids; Brassicales; Brassicaceae; Brassiceae; Brassica.
A0A397YAK7	Brassica campestris (Field mustard)	208332127	ubiquitin~ubiquitin~ubiquitin	PF00240 PF00240 PF00240	Eukaryota; Viridiplantae; Streptophyta; Embryophyta; Tracheophyta; Spermatophyta; Magnoliopsida; eudicotyledons; Gunneridae; Pentapetalae; rosids; malvids; Brassicales; Brassicaceae; Brassiceae; Brassica.
A0A397YG35	Brassica campestris (Field mustard)	620380390	ubiquitin~ubiquitin	PF00240 PF00240	Eukaryota; Viridiplantae; Streptophyta; Embryophyta; Tracheophyta; Spermatophyta; Magnoliopsida; eudicotyledons; Gunneridae; Pentapetalae; rosids; malvids; Brassicales; Brassicaceae; Brassiceae; Brassica.
A0A397YI38	Brassica campestris (Field mustard)	620380390	ubiquitin~ubiquitin	PF00240 PF00240	Eukaryota; Viridiplantae; Streptophyta; Embryophyta; Tracheophyta; Spermatophyta; Magnoliopsida; eudicotyledons; Gunneridae; Pentapetalae; rosids; malvids; Brassicales; Brassicaceae; Brassiceae; Brassica.
A0A397YJI2	Brassica campestris (Field mustard)	1434187759	ubiquitin~Ribosomal_S27	PF00240 PF01599	Eukaryota; Viridiplantae; Streptophyta; Embryophyta; Tracheophyta; Spermatophyta; Magnoliopsida; eudicotyledons; Gunneridae; Pentapetalae; rosids; malvids; Brassicales; Brassicaceae; Brassiceae; Brassica.
A0A397Z5V5	Brassica campestris (Field mustard)	2360241466	ubiquitin	PF00240	Eukaryota; Viridiplantae; Streptophyta; Embryophyta; Tracheophyta; Spermatophyta; Magnoliopsida; eudicotyledons; Gunneridae; Pentapetalae; rosids; malvids; Brassicales; Brassicaceae; Brassiceae; Brassica.
A0A397Z8D4	Brassica campestris (Field mustard)	620380390	ubiquitin~ubiquitin	PF00240 PF00240	Eukaryota; Viridiplantae; Streptophyta; Embryophyta; Tracheophyta; Spermatophyta; Magnoliopsida; eudicotyledons; Gunneridae; Pentapetalae; rosids; malvids; Brassicales; Brassicaceae; Brassiceae; Brassica.
A0A397ZRX0	Brassica campestris (Field mustard)	3382203499	ubiquitin~Ribosomal_L40e	PF00240 PF01020	Eukaryota; Viridiplantae; Streptophyta; Embryophyta; Tracheophyta; Spermatophyta; Magnoliopsida; eudicotyledons; Gunneridae; Pentapetalae; rosids; malvids; Brassicales; Brassicaceae; Brassiceae; Brassica.
A0A397ZXT8	Brassica campestris (Field mustard)	1434187759	ubiquitin~Ribosomal_S27	PF00240 PF01599	Eukaryota; Viridiplantae; Streptophyta; Embryophyta; Tracheophyta; Spermatophyta; Magnoliopsida; eudicotyledons; Gunneridae; Pentapetalae; rosids; malvids; Brassicales; Brassicaceae; Brassiceae; Brassica.
A0A397ZYY0	Brassica campestris (Field mustard)	3044031469	ubiquitin~ubiquitin~ubiquitin~ubiquitin~ubiquitin	PF00240 PF00240 PF00240 PF00240 PF00240	Eukaryota; Viridiplantae; Streptophyta; Embryophyta; Tracheophyta; Spermatophyta; Magnoliopsida; eudicotyledons; Gunneridae; Pentapetalae; rosids; malvids; Brassicales; Brassicaceae; Brassiceae; Brassica.
A0A398AXS8	Brassica campestris (Field mustard)	3044031469	ubiquitin~ubiquitin~ubiquitin~ubiquitin~ubiquitin	PF00240 PF00240 PF00240 PF00240 PF00240	Eukaryota; Viridiplantae; Streptophyta; Embryophyta; Tracheophyta; Spermatophyta; Magnoliopsida; eudicotyledons; Gunneridae; Pentapetalae; rosids; malvids; Brassicales; Brassicaceae; Brassiceae; Brassica.
A0A078D4W1	Brassica napus (Rape)	1434187759	ubiquitin~Ribosomal_S27	PF00240 PF01599	Eukaryota; Viridiplantae; Streptophyta; Embryophyta; Tracheophyta; Spermatophyta; Magnoliopsida; eudicotyledons; Gunneridae; Pentapetalae; rosids; malvids; Brassicales; Brassicaceae; Brassiceae; Brassica.
A0A078FAH6	Brassica napus (Rape)	1434187759	ubiquitin~Ribosomal_S27	PF00240 PF01599	Eukaryota; Viridiplantae; Streptophyta; Embryophyta; Tracheophyta; Spermatophyta; Magnoliopsida; eudicotyledons; Gunneridae; Pentapetalae; rosids; malvids; Brassicales; Brassicaceae; Brassiceae; Brassica.
A0A078GCW5	Brassica napus (Rape)	2360241466	ubiquitin	PF00240	Eukaryota; Viridiplantae; Streptophyta; Embryophyta; Tracheophyta; Spermatophyta; Magnoliopsida; eudicotyledons; Gunneridae; Pentapetalae; rosids; malvids; Brassicales; Brassicaceae; Brassiceae; Brassica.
A0A078GKT6	Brassica napus (Rape)	620380390	ubiquitin~ubiquitin	PF00240 PF00240	Eukaryota; Viridiplantae; Streptophyta; Embryophyta; Tracheophyta; Spermatophyta; Magnoliopsida; eudicotyledons; Gunneridae; Pentapetalae; rosids; malvids; Brassicales; Brassicaceae; Brassiceae; Brassica.
A0A078GMF0	Brassica napus (Rape)	1434187759	ubiquitin~Ribosomal_S27	PF00240 PF01599	Eukaryota; Viridiplantae; Streptophyta; Embryophyta; Tracheophyta; Spermatophyta; Magnoliopsida; eudicotyledons; Gunneridae; Pentapetalae; rosids; malvids; Brassicales; Brassicaceae; Brassiceae; Brassica.
A0A078GZ20	Brassica napus (Rape)	620380390	ubiquitin~ubiquitin	PF00240 PF00240	Eukaryota; Viridiplantae; Streptophyta; Embryophyta; Tracheophyta; Spermatophyta; Magnoliopsida; eudicotyledons; Gunneridae; Pentapetalae; rosids; malvids; Brassicales; Brassicaceae; Brassiceae; Brassica.
A0A078HQW3	Brassica napus (Rape)	2360241466	ubiquitin	PF00240	Eukaryota; Viridiplantae; Streptophyta; Embryophyta; Tracheophyta; Spermatophyta; Magnoliopsida; eudicotyledons; Gunneridae; Pentapetalae; rosids; malvids; Brassicales; Brassicaceae; Brassiceae; Brassica.
A0A078I8E7	Brassica napus (Rape)	620380390	ubiquitin~ubiquitin	PF00240 PF00240	Eukaryota; Viridiplantae; Streptophyta; Embryophyta; Tracheophyta; Spermatophyta; Magnoliopsida; eudicotyledons; Gunneridae; Pentapetalae; rosids; malvids; Brassicales; Brassicaceae; Brassiceae; Brassica.
A0A078ILB0	Brassica napus (Rape)	620380390	ubiquitin~ubiquitin	PF00240 PF00240	Eukaryota; Viridiplantae; Streptophyta; Embryophyta; Tracheophyta; Spermatophyta; Magnoliopsida; eudicotyledons; Gunneridae; Pentapetalae; rosids; malvids; Brassicales; Brassicaceae; Brassiceae; Brassica.
A0A078JX72	Brassica napus (Rape)	2360241466	ubiquitin	PF00240	Eukaryota; Viridiplantae; Streptophyta; Embryophyta; Tracheophyta; Spermatophyta; Magnoliopsida; eudicotyledons; Gunneridae; Pentapetalae; rosids; malvids; Brassicales; Brassicaceae; Brassiceae; Brassica.
A0A078JY26	Brassica napus (Rape)	620380390	ubiquitin~ubiquitin	PF00240 PF00240	Eukaryota; Viridiplantae; Streptophyta; Embryophyta; Tracheophyta; Spermatophyta; Magnoliopsida; eudicotyledons; Gunneridae; Pentapetalae; rosids; malvids; Brassicales; Brassicaceae; Brassiceae; Brassica.
A0A078JZK2	Brassica napus (Rape)	2360241466	ubiquitin	PF00240	Eukaryota; Viridiplantae; Streptophyta; Embryophyta; Tracheophyta; Spermatophyta; Magnoliopsida; eudicotyledons; Gunneridae; Pentapetalae; rosids; malvids; Brassicales; Brassicaceae; Brassiceae; Brassica.
A0A078K0K2	Brassica napus (Rape)	2360241466	ubiquitin	PF00240	Eukaryota; Viridiplantae; Streptophyta; Embryophyta; Tracheophyta; Spermatophyta; Magnoliopsida; eudicotyledons; Gunneridae; Pentapetalae; rosids; malvids; Brassicales; Brassicaceae; Brassiceae; Brassica.
A0A0D3ACM7	Brassica oleracea var. oleracea	3044031469	ubiquitin~ubiquitin~ubiquitin~ubiquitin~ubiquitin	PF00240 PF00240 PF00240 PF00240 PF00240	Eukaryota; Viridiplantae; Streptophyta; Embryophyta; Tracheophyta; Spermatophyta; Magnoliopsida; eudicotyledons; Gunneridae; Pentapetalae; rosids; malvids; Brassicales; Brassicaceae; Brassiceae; Brassica.
A0A0D3B553	Brassica oleracea var. oleracea	1016571548	ubiquitin~ubiquitin~ubiquitin~ubiquitin	PF00240 PF00240 PF00240 PF00240	Eukaryota; Viridiplantae; Streptophyta; Embryophyta; Tracheophyta; Spermatophyta; Magnoliopsida; eudicotyledons; Gunneridae; Pentapetalae; rosids; malvids; Brassicales; Brassicaceae; Brassiceae; Brassica.
A0A0D3B727	Brassica oleracea var. oleracea	1434187759	ubiquitin~Ribosomal_S27	PF00240 PF01599	Eukaryota; Viridiplantae; Streptophyta; Embryophyta; Tracheophyta; Spermatophyta; Magnoliopsida; eudicotyledons; Gunneridae; Pentapetalae; rosids; malvids; Brassicales; Brassicaceae; Brassiceae; Brassica.
A0A0D3B7A2	Brassica oleracea var. oleracea	208332127	ubiquitin~ubiquitin~ubiquitin	PF00240 PF00240 PF00240	Eukaryota; Viridiplantae; Streptophyta; Embryophyta; Tracheophyta; Spermatophyta; Magnoliopsida; eudicotyledons; Gunneridae; Pentapetalae; rosids; malvids; Brassicales; Brassicaceae; Brassiceae; Brassica.
A0A0D3BEK5	Brassica oleracea var. oleracea	3961668806	ubiquitin~ubiquitin~ubiquitin~ubiquitin~ubiquitin~ubiquitin	PF00240 PF00240 PF00240 PF00240 PF00240 PF00240	Eukaryota; Viridiplantae; Streptophyta; Embryophyta; Tracheophyta; Spermatophyta; Magnoliopsida; eudicotyledons; Gunneridae; Pentapetalae; rosids; malvids; Brassicales; Brassicaceae; Brassiceae; Brassica.
A0A0D3BRG2	Brassica oleracea var. oleracea	620380390	ubiquitin~ubiquitin	PF00240 PF00240	Eukaryota; Viridiplantae; Streptophyta; Embryophyta; Tracheophyta; Spermatophyta; Magnoliopsida; eudicotyledons; Gunneridae; Pentapetalae; rosids; malvids; Brassicales; Brassicaceae; Brassiceae; Brassica.
A0A0D3BRM6	Brassica oleracea var. oleracea	3382203499	ubiquitin~Ribosomal_L40e	PF00240 PF01020	Eukaryota; Viridiplantae; Streptophyta; Embryophyta; Tracheophyta; Spermatophyta; Magnoliopsida; eudicotyledons; Gunneridae; Pentapetalae; rosids; malvids; Brassicales; Brassicaceae; Brassiceae; Brassica.
A0A0D3BRQ7	Brassica oleracea var. oleracea	620380390	ubiquitin~ubiquitin	PF00240 PF00240	Eukaryota; Viridiplantae; Streptophyta; Embryophyta; Tracheophyta; Spermatophyta; Magnoliopsida; eudicotyledons; Gunneridae; Pentapetalae; rosids; malvids; Brassicales; Brassicaceae; Brassiceae; Brassica.
A0A0D3BWB1	Brassica oleracea var. oleracea	1434187759	ubiquitin~Ribosomal_S27	PF00240 PF01599	Eukaryota; Viridiplantae; Streptophyta; Embryophyta; Tracheophyta; Spermatophyta; Magnoliopsida; eudicotyledons; Gunneridae; Pentapetalae; rosids; malvids; Brassicales; Brassicaceae; Brassiceae; Brassica.
A0A0D3CCQ4	Brassica oleracea var. oleracea	1434187759	ubiquitin~Ribosomal_S27	PF00240 PF01599	Eukaryota; Viridiplantae; Streptophyta; Embryophyta; Tracheophyta; Spermatophyta; Magnoliopsida; eudicotyledons; Gunneridae; Pentapetalae; rosids; malvids; Brassicales; Brassicaceae; Brassiceae; Brassica.
A0A0D3D748	Brassica oleracea var. oleracea	1434187759	ubiquitin~Ribosomal_S27	PF00240 PF01599	Eukaryota; Viridiplantae; Streptophyta; Embryophyta; Tracheophyta; Spermatophyta; Magnoliopsida; eudicotyledons; Gunneridae; Pentapetalae; rosids; malvids; Brassicales; Brassicaceae; Brassiceae; Brassica.
M4CZ95	Brassica rapa subsp. pekinensis (Chinese cabbage) (Brassica pekinensis)	208332127	ubiquitin~ubiquitin~ubiquitin	PF00240 PF00240 PF00240	Eukaryota; Viridiplantae; Streptophyta; Embryophyta; Tracheophyta; Spermatophyta; Magnoliopsida; eudicotyledons; Gunneridae; Pentapetalae; rosids; malvids; Brassicales; Brassicaceae; Brassiceae; Brassica.
M4ELA2	Brassica rapa subsp. pekinensis (Chinese cabbage) (Brassica pekinensis)	620380390	ubiquitin~ubiquitin	PF00240 PF00240	Eukaryota; Viridiplantae; Streptophyta; Embryophyta; Tracheophyta; Spermatophyta; Magnoliopsida; eudicotyledons; Gunneridae; Pentapetalae; rosids; malvids; Brassicales; Brassicaceae; Brassiceae; Brassica.
M4EX84	Brassica rapa subsp. pekinensis (Chinese cabbage) (Brassica pekinensis)	2360241466	ubiquitin	PF00240	Eukaryota; Viridiplantae; Streptophyta; Embryophyta; Tracheophyta; Spermatophyta; Magnoliopsida; eudicotyledons; Gunneridae; Pentapetalae; rosids; malvids; Brassicales; Brassicaceae; Brassiceae; Brassica.
A0A142CK37	Brazilian marseillevirus	2360241466	ubiquitin	PF00240	Viruses; Marseillevirus; unclassified Marseillevirus.
A0A484DYN8	Bremia lactucae (Lettuce downy mildew)	208332127	ubiquitin~ubiquitin~ubiquitin	PF00240 PF00240 PF00240	Eukaryota; Stramenopiles; Oomycetes; Peronosporales; Peronosporaceae; Bremia.
A0A484E6D7	Bremia lactucae (Lettuce downy mildew)	3382203499	ubiquitin~Ribosomal_L40e	PF00240 PF01020	Eukaryota; Stramenopiles; Oomycetes; Peronosporales; Peronosporaceae; Bremia.
A0A484E6W5	Bremia lactucae (Lettuce downy mildew)	1434187759	ubiquitin~Ribosomal_S27	PF00240 PF01599	Eukaryota; Stramenopiles; Oomycetes; Peronosporales; Peronosporaceae; Bremia.
A0A448YFF3	Brettanomyces naardenensis (Yeast)	1434187759	ubiquitin~Ribosomal_S27	PF00240 PF01599	Eukaryota; Fungi; Dikarya; Ascomycota; Saccharomycotina; Saccharomycetes; Saccharomycetales; Pichiaceae; Brettanomyces.
A0A448YRF8	Brettanomyces naardenensis (Yeast)	3382203499	ubiquitin~Ribosomal_L40e	PF00240 PF01020	Eukaryota; Fungi; Dikarya; Ascomycota; Saccharomycotina; Saccharomycetes; Saccharomycetales; Pichiaceae; Brettanomyces.
A0A2S8WC33	Brevundimonas sp. MYb31	558617863	ubiquitin~IPTL-CTERM	PF00240 PF18203	Bacteria; Proteobacteria; Alphaproteobacteria; Caulobacterales; Caulobacteraceae; Brevundimonas.
A0A0K0JFG9	Brugia malayi (Filarial nematode worm)	1434187759	ubiquitin~Ribosomal_S27	PF00240 PF01599	Eukaryota; Metazoa; Ecdysozoa; Nematoda; Chromadorea; Rhabditida; Spirurina; Spiruromorpha; Filarioidea; Onchocercidae; Brugia.
A0A0R3REL6	Brugia malayi (Filarial nematode worm)	1016571548	ubiquitin~ubiquitin~ubiquitin~ubiquitin	PF00240 PF00240 PF00240 PF00240	Eukaryota; Metazoa; Ecdysozoa; Nematoda; Chromadorea; Rhabditida; Spirurina; Spiruromorpha; Filarioidea; Onchocercidae; Brugia.
A0A1P6BY67	Brugia malayi (Filarial nematode worm)	1016571548	ubiquitin~ubiquitin~ubiquitin~ubiquitin	PF00240 PF00240 PF00240 PF00240	Eukaryota; Metazoa; Ecdysozoa; Nematoda; Chromadorea; Rhabditida; Spirurina; Spiruromorpha; Filarioidea; Onchocercidae; Brugia.
A0A1P6BYZ2	Brugia malayi (Filarial nematode worm)	1016571548	ubiquitin~ubiquitin~ubiquitin~ubiquitin	PF00240 PF00240 PF00240 PF00240	Eukaryota; Metazoa; Ecdysozoa; Nematoda; Chromadorea; Rhabditida; Spirurina; Spiruromorpha; Filarioidea; Onchocercidae; Brugia.
A0A0N4TKF2	Brugia pahangi (Filarial nematode worm)	1434187759	ubiquitin~Ribosomal_S27	PF00240 PF01599	Eukaryota; Metazoa; Ecdysozoa; Nematoda; Chromadorea; Rhabditida; Spirurina; Spiruromorpha; Filarioidea; Onchocercidae; Brugia.
A0A0N4TMP2	Brugia pahangi (Filarial nematode worm)	620380390	ubiquitin~ubiquitin	PF00240 PF00240	Eukaryota; Metazoa; Ecdysozoa; Nematoda; Chromadorea; Rhabditida; Spirurina; Spiruromorpha; Filarioidea; Onchocercidae; Brugia.
A0A0N4TS83	Brugia pahangi (Filarial nematode worm)	3382203499	ubiquitin~Ribosomal_L40e	PF00240 PF01020	Eukaryota; Metazoa; Ecdysozoa; Nematoda; Chromadorea; Rhabditida; Spirurina; Spiruromorpha; Filarioidea; Onchocercidae; Brugia.
W5VKD7	Buzura suppressaria nuclear polyhedrosis virus (BsNPV)	2360241466	ubiquitin	PF00240	Viruses; Baculoviridae; Alphabaculovirus.
A0A443HNB9	Byssochlamys spectabilis (Paecilomyces variotii)	1016571548	ubiquitin~ubiquitin~ubiquitin~ubiquitin	PF00240 PF00240 PF00240 PF00240	Eukaryota; Fungi; Dikarya; Ascomycota; Pezizomycotina; Eurotiomycetes; Eurotiomycetidae; Eurotiales; Thermoascaceae; Byssochlamys.
A0A443HNP1	Byssochlamys spectabilis (Paecilomyces variotii)	1434187759	ubiquitin~Ribosomal_S27	PF00240 PF01599	Eukaryota; Fungi; Dikarya; Ascomycota; Pezizomycotina; Eurotiomycetes; Eurotiomycetidae; Eurotiales; Thermoascaceae; Byssochlamys.
A0A443HZA2	Byssochlamys spectabilis (Paecilomyces variotii)	3382203499	ubiquitin~Ribosomal_L40e	PF00240 PF01020	Eukaryota; Fungi; Dikarya; Ascomycota; Pezizomycotina; Eurotiomycetes; Eurotiomycetidae; Eurotiales; Thermoascaceae; Byssochlamys.
V5FVW4	Byssochlamys spectabilis (strain No. 5 / NBRC 109023) (Paecilomyces variotii)	3193992953	zf-RRN7~ubiquitin~Ribosomal_L40e	PF11781 PF00240 PF01020	Eukaryota; Fungi; Dikarya; Ascomycota; Pezizomycotina; Eurotiomycetes; Eurotiomycetidae; Eurotiales; Thermoascaceae; Byssochlamys.
V5GAJ4	Byssochlamys spectabilis (strain No. 5 / NBRC 109023) (Paecilomyces variotii)	1016571548	ubiquitin~ubiquitin~ubiquitin~ubiquitin	PF00240 PF00240 PF00240 PF00240	Eukaryota; Fungi; Dikarya; Ascomycota; Pezizomycotina; Eurotiomycetes; Eurotiomycetidae; Eurotiales; Thermoascaceae; Byssochlamys.
V5I546	Byssochlamys spectabilis (strain No. 5 / NBRC 109023) (Paecilomyces variotii)	1434187759	ubiquitin~Ribosomal_S27	PF00240 PF01599	Eukaryota; Fungi; Dikarya; Ascomycota; Pezizomycotina; Eurotiomycetes; Eurotiomycetidae; Eurotiales; Thermoascaceae; Byssochlamys.
A0A2V1BRN5	Cadophora sp. DSE1049	1434187759	ubiquitin~Ribosomal_S27	PF00240 PF01599	Eukaryota; Fungi; Dikarya; Ascomycota; Pezizomycotina; Leotiomycetes; Helotiales; Helotiales incertae sedis; Cadophora.
A0A2V1CWB1	Cadophora sp. DSE1049	1016571548	ubiquitin~ubiquitin~ubiquitin~ubiquitin	PF00240 PF00240 PF00240 PF00240	Eukaryota; Fungi; Dikarya; Ascomycota; Pezizomycotina; Leotiomycetes; Helotiales; Helotiales incertae sedis; Cadophora.
G0MLK4	Caenorhabditis brenneri (Nematode worm)	2590008062	ubiquitin~ubiquitin~ubiquitin~ubiquitin~ubiquitin~ubiquitin~ubiquitin~ubiquitin~ubiquitin~ubiquitin~ubiquitin~ubiquitin	PF00240 PF00240 PF00240 PF00240 PF00240 PF00240 PF00240 PF00240 PF00240 PF00240 PF00240 PF00240	Eukaryota; Metazoa; Ecdysozoa; Nematoda; Chromadorea; Rhabditida; Rhabditina; Rhabditomorpha; Rhabditoidea; Rhabditidae; Peloderinae; Caenorhabditis.
G0NSJ5	Caenorhabditis brenneri (Nematode worm)	3382203499	ubiquitin~Ribosomal_L40e	PF00240 PF01020	Eukaryota; Metazoa; Ecdysozoa; Nematoda; Chromadorea; Rhabditida; Rhabditina; Rhabditomorpha; Rhabditoidea; Rhabditidae; Peloderinae; Caenorhabditis.
A8X7Y8	Caenorhabditis briggsae	3117974611	ubiquitin~ubiquitin~ubiquitin~ubiquitin~ubiquitin~ubiquitin~ubiquitin~ubiquitin~ubiquitin~ubiquitin	PF00240 PF00240 PF00240 PF00240 PF00240 PF00240 PF00240 PF00240 PF00240 PF00240	Eukaryota; Metazoa; Ecdysozoa; Nematoda; Chromadorea; Rhabditida; Rhabditina; Rhabditomorpha; Rhabditoidea; Rhabditidae; Peloderinae; Caenorhabditis.
A8XMR9	Caenorhabditis briggsae	3382203499	ubiquitin~Ribosomal_L40e	PF00240 PF01020	Eukaryota; Metazoa; Ecdysozoa; Nematoda; Chromadorea; Rhabditida; Rhabditina; Rhabditomorpha; Rhabditoidea; Rhabditidae; Peloderinae; Caenorhabditis.
G8JY83	Caenorhabditis elegans	643538498	ubiquitin~ubiquitin~ubiquitin~ubiquitin~ubiquitin~ubiquitin~ubiquitin	PF00240 PF00240 PF00240 PF00240 PF00240 PF00240 PF00240	Eukaryota; Metazoa; Ecdysozoa; Nematoda; Chromadorea; Rhabditida; Rhabditina; Rhabditomorpha; Rhabditoidea; Rhabditidae; Peloderinae; Caenorhabditis.
A0A2H2I3C6	Caenorhabditis japonica	3117974611	ubiquitin~ubiquitin~ubiquitin~ubiquitin~ubiquitin~ubiquitin~ubiquitin~ubiquitin~ubiquitin~ubiquitin	PF00240 PF00240 PF00240 PF00240 PF00240 PF00240 PF00240 PF00240 PF00240 PF00240	Eukaryota; Metazoa; Ecdysozoa; Nematoda; Chromadorea; Rhabditida; Rhabditina; Rhabditomorpha; Rhabditoidea; Rhabditidae; Peloderinae; Caenorhabditis.
A0A2H2IH19	Caenorhabditis japonica	3382203499	ubiquitin~Ribosomal_L40e	PF00240 PF01020	Eukaryota; Metazoa; Ecdysozoa; Nematoda; Chromadorea; Rhabditida; Rhabditina; Rhabditomorpha; Rhabditoidea; Rhabditidae; Peloderinae; Caenorhabditis.
A0A2G5UNL2	Caenorhabditis nigoni	3382203499	ubiquitin~Ribosomal_L40e	PF00240 PF01020	Eukaryota; Metazoa; Ecdysozoa; Nematoda; Chromadorea; Rhabditida; Rhabditina; Rhabditomorpha; Rhabditoidea; Rhabditidae; Peloderinae; Caenorhabditis.
A0A2G5URZ5	Caenorhabditis nigoni	1028502377	ubiquitin~ubiquitin~ubiquitin~ubiquitin~ubiquitin~ubiquitin~ubiquitin~ubiquitin~ubiquitin	PF00240 PF00240 PF00240 PF00240 PF00240 PF00240 PF00240 PF00240 PF00240	Eukaryota; Metazoa; Ecdysozoa; Nematoda; Chromadorea; Rhabditida; Rhabditina; Rhabditomorpha; Rhabditoidea; Rhabditidae; Peloderinae; Caenorhabditis.
E3LW77	Caenorhabditis remanei (Caenorhabditis vulgaris)	3382203499	ubiquitin~Ribosomal_L40e	PF00240 PF01020	Eukaryota; Metazoa; Ecdysozoa; Nematoda; Chromadorea; Rhabditida; Rhabditina; Rhabditomorpha; Rhabditoidea; Rhabditidae; Peloderinae; Caenorhabditis.
E3LYQ5	Caenorhabditis remanei (Caenorhabditis vulgaris)	2590008062	ubiquitin~ubiquitin~ubiquitin~ubiquitin~ubiquitin~ubiquitin~ubiquitin~ubiquitin~ubiquitin~ubiquitin~ubiquitin~ubiquitin	PF00240 PF00240 PF00240 PF00240 PF00240 PF00240 PF00240 PF00240 PF00240 PF00240 PF00240 PF00240	Eukaryota; Metazoa; Ecdysozoa; Nematoda; Chromadorea; Rhabditida; Rhabditina; Rhabditomorpha; Rhabditoidea; Rhabditidae; Peloderinae; Caenorhabditis.
E3MNG4	Caenorhabditis remanei (Caenorhabditis vulgaris)	620380390	ubiquitin~ubiquitin	PF00240 PF00240	Eukaryota; Metazoa; Ecdysozoa; Nematoda; Chromadorea; Rhabditida; Rhabditina; Rhabditomorpha; Rhabditoidea; Rhabditidae; Peloderinae; Caenorhabditis.
E3MNG9	Caenorhabditis remanei (Caenorhabditis vulgaris)	620380390	ubiquitin~ubiquitin	PF00240 PF00240	Eukaryota; Metazoa; Ecdysozoa; Nematoda; Chromadorea; Rhabditida; Rhabditina; Rhabditomorpha; Rhabditoidea; Rhabditidae; Peloderinae; Caenorhabditis.
A0A1I7T8M2	Caenorhabditis tropicalis	643538498	ubiquitin~ubiquitin~ubiquitin~ubiquitin~ubiquitin~ubiquitin~ubiquitin	PF00240 PF00240 PF00240 PF00240 PF00240 PF00240 PF00240	Eukaryota; Metazoa; Ecdysozoa; Nematoda; Chromadorea; Rhabditida; Rhabditina; Rhabditomorpha; Rhabditoidea; Rhabditidae; Peloderinae; Caenorhabditis.
A0A1I7T8M3	Caenorhabditis tropicalis	1896998170	ubiquitin~ubiquitin~ubiquitin~ubiquitin~ubiquitin~ubiquitin~ubiquitin~ubiquitin	PF00240 PF00240 PF00240 PF00240 PF00240 PF00240 PF00240 PF00240	Eukaryota; Metazoa; Ecdysozoa; Nematoda; Chromadorea; Rhabditida; Rhabditina; Rhabditomorpha; Rhabditoidea; Rhabditidae; Peloderinae; Caenorhabditis.
A0A1I7T9A3	Caenorhabditis tropicalis	620380390	ubiquitin~ubiquitin	PF00240 PF00240	Eukaryota; Metazoa; Ecdysozoa; Nematoda; Chromadorea; Rhabditida; Rhabditina; Rhabditomorpha; Rhabditoidea; Rhabditidae; Peloderinae; Caenorhabditis.
A0A1I7T9A4	Caenorhabditis tropicalis	620380390	ubiquitin~ubiquitin	PF00240 PF00240	Eukaryota; Metazoa; Ecdysozoa; Nematoda; Chromadorea; Rhabditida; Rhabditina; Rhabditomorpha; Rhabditoidea; Rhabditidae; Peloderinae; Caenorhabditis.
A0A1I7U8W4	Caenorhabditis tropicalis	3382203499	ubiquitin~Ribosomal_L40e	PF00240 PF01020	Eukaryota; Metazoa; Ecdysozoa; Nematoda; Chromadorea; Rhabditida; Rhabditina; Rhabditomorpha; Rhabditoidea; Rhabditidae; Peloderinae; Caenorhabditis.
E3T5C1	Cafeteria roenbergensis virus (strain BV-PW1) (CroV)	2360241466	ubiquitin	PF00240	Viruses; Mimiviridae; Cafeteriavirus.
A0A151R103	Cajanus cajan (Pigeon pea) (Cajanus indicus)	1896998170	ubiquitin~ubiquitin~ubiquitin~ubiquitin~ubiquitin~ubiquitin~ubiquitin~ubiquitin	PF00240 PF00240 PF00240 PF00240 PF00240 PF00240 PF00240 PF00240	Eukaryota; Viridiplantae; Streptophyta; Embryophyta; Tracheophyta; Spermatophyta; Magnoliopsida; eudicotyledons; Gunneridae; Pentapetalae; rosids; fabids; Fabales; Fabaceae; Papilionoideae; 50 kb inversion clade; NPAAA clade; indigoferoid/millettioid clade; Phaseoleae; Cajanus.
A0A151R4I4	Cajanus cajan (Pigeon pea) (Cajanus indicus)	1016571548	ubiquitin~ubiquitin~ubiquitin~ubiquitin	PF00240 PF00240 PF00240 PF00240	Eukaryota; Viridiplantae; Streptophyta; Embryophyta; Tracheophyta; Spermatophyta; Magnoliopsida; eudicotyledons; Gunneridae; Pentapetalae; rosids; fabids; Fabales; Fabaceae; Papilionoideae; 50 kb inversion clade; NPAAA clade; indigoferoid/millettioid clade; Phaseoleae; Cajanus.
A0A151RS66	Cajanus cajan (Pigeon pea) (Cajanus indicus)	3382203499	ubiquitin~Ribosomal_L40e	PF00240 PF01020	Eukaryota; Viridiplantae; Streptophyta; Embryophyta; Tracheophyta; Spermatophyta; Magnoliopsida; eudicotyledons; Gunneridae; Pentapetalae; rosids; fabids; Fabales; Fabaceae; Papilionoideae; 50 kb inversion clade; NPAAA clade; indigoferoid/millettioid clade; Phaseoleae; Cajanus.
A0A151SSM7	Cajanus cajan (Pigeon pea) (Cajanus indicus)	3117974611	ubiquitin~ubiquitin~ubiquitin~ubiquitin~ubiquitin~ubiquitin~ubiquitin~ubiquitin~ubiquitin~ubiquitin	PF00240 PF00240 PF00240 PF00240 PF00240 PF00240 PF00240 PF00240 PF00240 PF00240	Eukaryota; Viridiplantae; Streptophyta; Embryophyta; Tracheophyta; Spermatophyta; Magnoliopsida; eudicotyledons; Gunneridae; Pentapetalae; rosids; fabids; Fabales; Fabaceae; Papilionoideae; 50 kb inversion clade; NPAAA clade; indigoferoid/millettioid clade; Phaseoleae; Cajanus.
A0A151U717	Cajanus cajan (Pigeon pea) (Cajanus indicus)	3044031469	ubiquitin~ubiquitin~ubiquitin~ubiquitin~ubiquitin	PF00240 PF00240 PF00240 PF00240 PF00240	Eukaryota; Viridiplantae; Streptophyta; Embryophyta; Tracheophyta; Spermatophyta; Magnoliopsida; eudicotyledons; Gunneridae; Pentapetalae; rosids; fabids; Fabales; Fabaceae; Papilionoideae; 50 kb inversion clade; NPAAA clade; indigoferoid/millettioid clade; Phaseoleae; Cajanus.
A0A151UF79	Cajanus cajan (Pigeon pea) (Cajanus indicus)	3382203499	ubiquitin~Ribosomal_L40e	PF00240 PF01020	Eukaryota; Viridiplantae; Streptophyta; Embryophyta; Tracheophyta; Spermatophyta; Magnoliopsida; eudicotyledons; Gunneridae; Pentapetalae; rosids; fabids; Fabales; Fabaceae; Papilionoideae; 50 kb inversion clade; NPAAA clade; indigoferoid/millettioid clade; Phaseoleae; Cajanus.
A0A2R8M244	Callithrix jacchus (White-tufted-ear marmoset)	2360241466	ubiquitin	PF00240	Eukaryota; Metazoa; Chordata; Craniata; Vertebrata; Euteleostomi; Mammalia; Eutheria; Euarchontoglires; Primates; Haplorrhini; Platyrrhini; Cebidae; Callitrichinae; Callithrix; Callithrix.
A0A2R8MD66	Callithrix jacchus (White-tufted-ear marmoset)	620380390	ubiquitin~ubiquitin	PF00240 PF00240	Eukaryota; Metazoa; Chordata; Craniata; Vertebrata; Euteleostomi; Mammalia; Eutheria; Euarchontoglires; Primates; Haplorrhini; Platyrrhini; Cebidae; Callitrichinae; Callithrix; Callithrix.
A0A2R8MGE4	Callithrix jacchus (White-tufted-ear marmoset)	208332127	ubiquitin~ubiquitin~ubiquitin	PF00240 PF00240 PF00240	Eukaryota; Metazoa; Chordata; Craniata; Vertebrata; Euteleostomi; Mammalia; Eutheria; Euarchontoglires; Primates; Haplorrhini; Platyrrhini; Cebidae; Callitrichinae; Callithrix; Callithrix.
A0A2R8MJV9	Callithrix jacchus (White-tufted-ear marmoset)	620380390	ubiquitin~ubiquitin	PF00240 PF00240	Eukaryota; Metazoa; Chordata; Craniata; Vertebrata; Euteleostomi; Mammalia; Eutheria; Euarchontoglires; Primates; Haplorrhini; Platyrrhini; Cebidae; Callitrichinae; Callithrix; Callithrix.
A0A2R8MRQ0	Callithrix jacchus (White-tufted-ear marmoset)	3382203499	ubiquitin~Ribosomal_L40e	PF00240 PF01020	Eukaryota; Metazoa; Chordata; Craniata; Vertebrata; Euteleostomi; Mammalia; Eutheria; Euarchontoglires; Primates; Haplorrhini; Platyrrhini; Cebidae; Callitrichinae; Callithrix; Callithrix.
A0A2R8MVQ0	Callithrix jacchus (White-tufted-ear marmoset)	2360241466	ubiquitin	PF00240	Eukaryota; Metazoa; Chordata; Craniata; Vertebrata; Euteleostomi; Mammalia; Eutheria; Euarchontoglires; Primates; Haplorrhini; Platyrrhini; Cebidae; Callitrichinae; Callithrix; Callithrix.
A0A2R8MZN1	Callithrix jacchus (White-tufted-ear marmoset)	3382203499	ubiquitin~Ribosomal_L40e	PF00240 PF01020	Eukaryota; Metazoa; Chordata; Craniata; Vertebrata; Euteleostomi; Mammalia; Eutheria; Euarchontoglires; Primates; Haplorrhini; Platyrrhini; Cebidae; Callitrichinae; Callithrix; Callithrix.
A0A2R8P4Z9	Callithrix jacchus (White-tufted-ear marmoset)	1434187759	ubiquitin~Ribosomal_S27	PF00240 PF01599	Eukaryota; Metazoa; Chordata; Craniata; Vertebrata; Euteleostomi; Mammalia; Eutheria; Euarchontoglires; Primates; Haplorrhini; Platyrrhini; Cebidae; Callitrichinae; Callithrix; Callithrix.
A0A2R8P9R1	Callithrix jacchus (White-tufted-ear marmoset)	3382203499	ubiquitin~Ribosomal_L40e	PF00240 PF01020	Eukaryota; Metazoa; Chordata; Craniata; Vertebrata; Euteleostomi; Mammalia; Eutheria; Euarchontoglires; Primates; Haplorrhini; Platyrrhini; Cebidae; Callitrichinae; Callithrix; Callithrix.
F6Q3J9	Callithrix jacchus (White-tufted-ear marmoset)	1434187759	ubiquitin~Ribosomal_S27	PF00240 PF01599	Eukaryota; Metazoa; Chordata; Craniata; Vertebrata; Euteleostomi; Mammalia; Eutheria; Euarchontoglires; Primates; Haplorrhini; Platyrrhini; Cebidae; Callitrichinae; Callithrix; Callithrix.
F6REW5	Callithrix jacchus (White-tufted-ear marmoset)	3382203499	ubiquitin~Ribosomal_L40e	PF00240 PF01020	Eukaryota; Metazoa; Chordata; Craniata; Vertebrata; Euteleostomi; Mammalia; Eutheria; Euarchontoglires; Primates; Haplorrhini; Platyrrhini; Cebidae; Callitrichinae; Callithrix; Callithrix.
F6ZV01	Callithrix jacchus (White-tufted-ear marmoset)	3382203499	ubiquitin~Ribosomal_L40e	PF00240 PF01020	Eukaryota; Metazoa; Chordata; Craniata; Vertebrata; Euteleostomi; Mammalia; Eutheria; Euarchontoglires; Primates; Haplorrhini; Platyrrhini; Cebidae; Callitrichinae; Callithrix; Callithrix.
F7GJF2	Callithrix jacchus (White-tufted-ear marmoset)	2360241466	ubiquitin	PF00240	Eukaryota; Metazoa; Chordata; Craniata; Vertebrata; Euteleostomi; Mammalia; Eutheria; Euarchontoglires; Primates; Haplorrhini; Platyrrhini; Cebidae; Callitrichinae; Callithrix; Callithrix.
F7HGZ5	Callithrix jacchus (White-tufted-ear marmoset)	2360241466	ubiquitin	PF00240	Eukaryota; Metazoa; Chordata; Craniata; Vertebrata; Euteleostomi; Mammalia; Eutheria; Euarchontoglires; Primates; Haplorrhini; Platyrrhini; Cebidae; Callitrichinae; Callithrix; Callithrix.
F7IMK1	Callithrix jacchus (White-tufted-ear marmoset)	1434187759	ubiquitin~Ribosomal_S27	PF00240 PF01599	Eukaryota; Metazoa; Chordata; Craniata; Vertebrata; Euteleostomi; Mammalia; Eutheria; Euarchontoglires; Primates; Haplorrhini; Platyrrhini; Cebidae; Callitrichinae; Callithrix; Callithrix.
F7IQS9	Callithrix jacchus (White-tufted-ear marmoset)	1434187759	ubiquitin~Ribosomal_S27	PF00240 PF01599	Eukaryota; Metazoa; Chordata; Craniata; Vertebrata; Euteleostomi; Mammalia; Eutheria; Euarchontoglires; Primates; Haplorrhini; Platyrrhini; Cebidae; Callitrichinae; Callithrix; Callithrix.
A0A165EEF0	Calocera cornea HHB12733	3044031469	ubiquitin~ubiquitin~ubiquitin~ubiquitin~ubiquitin	PF00240 PF00240 PF00240 PF00240 PF00240	Eukaryota; Fungi; Dikarya; Basidiomycota; Agaricomycotina; Dacrymycetes; Dacrymycetales; Dacrymycetaceae; Calocera.
A0A165GCS5	Calocera cornea HHB12733	1016571548	ubiquitin~ubiquitin~ubiquitin~ubiquitin	PF00240 PF00240 PF00240 PF00240	Eukaryota; Fungi; Dikarya; Basidiomycota; Agaricomycotina; Dacrymycetes; Dacrymycetales; Dacrymycetaceae; Calocera.
A0A165GPW7	Calocera cornea HHB12733	2360241466	ubiquitin	PF00240	Eukaryota; Fungi; Dikarya; Basidiomycota; Agaricomycotina; Dacrymycetes; Dacrymycetales; Dacrymycetaceae; Calocera.
A0A165H9Y2	Calocera cornea HHB12733	1434187759	ubiquitin~Ribosomal_S27	PF00240 PF01599	Eukaryota; Fungi; Dikarya; Basidiomycota; Agaricomycotina; Dacrymycetes; Dacrymycetales; Dacrymycetaceae; Calocera.
A0A167INM9	Calocera viscosa (strain TUFC12733)	3044031469	ubiquitin~ubiquitin~ubiquitin~ubiquitin~ubiquitin	PF00240 PF00240 PF00240 PF00240 PF00240	Eukaryota; Fungi; Dikarya; Basidiomycota; Agaricomycotina; Dacrymycetes; Dacrymycetales; Dacrymycetaceae; Calocera.
A0A167JXZ7	Calocera viscosa (strain TUFC12733)	2360241466	ubiquitin	PF00240	Eukaryota; Fungi; Dikarya; Basidiomycota; Agaricomycotina; Dacrymycetes; Dacrymycetales; Dacrymycetaceae; Calocera.
A0A167MHW7	Calocera viscosa (strain TUFC12733)	208332127	ubiquitin~ubiquitin~ubiquitin	PF00240 PF00240 PF00240	Eukaryota; Fungi; Dikarya; Basidiomycota; Agaricomycotina; Dacrymycetes; Dacrymycetales; Dacrymycetaceae; Calocera.
A0A167MI06	Calocera viscosa (strain TUFC12733)	1016571548	ubiquitin~ubiquitin~ubiquitin~ubiquitin	PF00240 PF00240 PF00240 PF00240	Eukaryota; Fungi; Dikarya; Basidiomycota; Agaricomycotina; Dacrymycetes; Dacrymycetales; Dacrymycetaceae; Calocera.
A0A167RZC2	Calocera viscosa (strain TUFC12733)	1434187759	ubiquitin~Ribosomal_S27	PF00240 PF01599	Eukaryota; Fungi; Dikarya; Basidiomycota; Agaricomycotina; Dacrymycetes; Dacrymycetales; Dacrymycetaceae; Calocera.
A0A091HZ70	Calypte anna (Anna's hummingbird) (Archilochus anna)	1434187759	ubiquitin~Ribosomal_S27	PF00240 PF01599	Eukaryota; Metazoa; Chordata; Craniata; Vertebrata; Euteleostomi; Archelosauria; Archosauria; Dinosauria; Saurischia; Theropoda; Coelurosauria; Aves; Neognathae; Apodiformes; Trochilidae; Calypte.
A0A091I394	Calypte anna (Anna's hummingbird) (Archilochus anna)	1016571548	ubiquitin~ubiquitin~ubiquitin~ubiquitin	PF00240 PF00240 PF00240 PF00240	Eukaryota; Metazoa; Chordata; Craniata; Vertebrata; Euteleostomi; Archelosauria; Archosauria; Dinosauria; Saurischia; Theropoda; Coelurosauria; Aves; Neognathae; Apodiformes; Trochilidae; Calypte.
A0A091I7K1	Calypte anna (Anna's hummingbird) (Archilochus anna)	208332127	ubiquitin~ubiquitin~ubiquitin	PF00240 PF00240 PF00240	Eukaryota; Metazoa; Chordata; Craniata; Vertebrata; Euteleostomi; Archelosauria; Archosauria; Dinosauria; Saurischia; Theropoda; Coelurosauria; Aves; Neognathae; Apodiformes; Trochilidae; Calypte.
A0A091IDT1	Calypte anna (Anna's hummingbird) (Archilochus anna)	3382203499	ubiquitin~Ribosomal_L40e	PF00240 PF01020	Eukaryota; Metazoa; Chordata; Craniata; Vertebrata; Euteleostomi; Archelosauria; Archosauria; Dinosauria; Saurischia; Theropoda; Coelurosauria; Aves; Neognathae; Apodiformes; Trochilidae; Calypte.
E1ZX35	Camponotus floridanus (Florida carpenter ant)	3382203499	ubiquitin~Ribosomal_L40e	PF00240 PF01020	Eukaryota; Metazoa; Ecdysozoa; Arthropoda; Hexapoda; Insecta; Pterygota; Neoptera; Holometabola; Hymenoptera; Apocrita; Aculeata; Formicoidea; Formicidae; Formicinae; Camponotus.
E2ANB5	Camponotus floridanus (Florida carpenter ant)	620380390	ubiquitin~ubiquitin	PF00240 PF00240	Eukaryota; Metazoa; Ecdysozoa; Arthropoda; Hexapoda; Insecta; Pterygota; Neoptera; Holometabola; Hymenoptera; Apocrita; Aculeata; Formicoidea; Formicidae; Formicinae; Camponotus.
E2ARF2	Camponotus floridanus (Florida carpenter ant)	3961668806	ubiquitin~ubiquitin~ubiquitin~ubiquitin~ubiquitin~ubiquitin	PF00240 PF00240 PF00240 PF00240 PF00240 PF00240	Eukaryota; Metazoa; Ecdysozoa; Arthropoda; Hexapoda; Insecta; Pterygota; Neoptera; Holometabola; Hymenoptera; Apocrita; Aculeata; Formicoidea; Formicidae; Formicinae; Camponotus.
E2ARN6	Camponotus floridanus (Florida carpenter ant)	1434187759	ubiquitin~Ribosomal_S27	PF00240 PF01599	Eukaryota; Metazoa; Ecdysozoa; Arthropoda; Hexapoda; Insecta; Pterygota; Neoptera; Holometabola; Hymenoptera; Apocrita; Aculeata; Formicoidea; Formicidae; Formicinae; Camponotus.
Q6VZQ1	Canarypox virus (CNPV)	2360241466	ubiquitin	PF00240	Viruses; Poxviridae; Chordopoxvirinae; Avipoxvirus.
Q5A109	Candida albicans (strain SC5314 / ATCC MYA-2876) (Yeast)	1434187759	ubiquitin~Ribosomal_S27	PF00240 PF01599	Eukaryota; Fungi; Dikarya; Ascomycota; Saccharomycotina; Saccharomycetes; Saccharomycetales; Debaryomycetaceae; Candida/Lodderomyces clade; Candida.
Q5ADS0	Candida albicans (strain SC5314 / ATCC MYA-2876) (Yeast)	208332127	ubiquitin~ubiquitin~ubiquitin	PF00240 PF00240 PF00240	Eukaryota; Fungi; Dikarya; Ascomycota; Saccharomycotina; Saccharomycetes; Saccharomycetales; Debaryomycetaceae; Candida/Lodderomyces clade; Candida.
A0A2H0ZHI4	Candida auris (Yeast)	3044031469	ubiquitin~ubiquitin~ubiquitin~ubiquitin~ubiquitin	PF00240 PF00240 PF00240 PF00240 PF00240	Eukaryota; Fungi; Dikarya; Ascomycota; Saccharomycotina; Saccharomycetes; Saccharomycetales; Metschnikowiaceae; Clavispora; Clavispora/Candida clade.
A0A2H1A5H8	Candida auris (Yeast)	1434187759	ubiquitin~Ribosomal_S27	PF00240 PF01599	Eukaryota; Fungi; Dikarya; Ascomycota; Saccharomycotina; Saccharomycetes; Saccharomycetales; Metschnikowiaceae; Clavispora; Clavispora/Candida clade.
Q6FSS6	Candida glabrata (strain ATCC 2001 / CBS 138 / JCM 3761 / NBRC 0622 / NRRL Y-65) (Yeast) (Torulopsis glabrata)	1434187759	ubiquitin~Ribosomal_S27	PF00240 PF01599	Eukaryota; Fungi; Dikarya; Ascomycota; Saccharomycotina; Saccharomycetes; Saccharomycetales; Saccharomycetaceae; Nakaseomyces; Nakaseomyces/Candida clade.
Q6FTH4	Candida glabrata (strain ATCC 2001 / CBS 138 / JCM 3761 / NBRC 0622 / NRRL Y-65) (Yeast) (Torulopsis glabrata)	3382203499	ubiquitin~Ribosomal_L40e	PF00240 PF01020	Eukaryota; Fungi; Dikarya; Ascomycota; Saccharomycotina; Saccharomycetes; Saccharomycetales; Saccharomycetaceae; Nakaseomyces; Nakaseomyces/Candida clade.
Q6FVW3	Candida glabrata (strain ATCC 2001 / CBS 138 / JCM 3761 / NBRC 0622 / NRRL Y-65) (Yeast) (Torulopsis glabrata)	643538498	ubiquitin~ubiquitin~ubiquitin~ubiquitin~ubiquitin~ubiquitin~ubiquitin	PF00240 PF00240 PF00240 PF00240 PF00240 PF00240 PF00240	Eukaryota; Fungi; Dikarya; Ascomycota; Saccharomycotina; Saccharomycetes; Saccharomycetales; Saccharomycetaceae; Nakaseomyces; Nakaseomyces/Candida clade.
M3JX00	Candida maltosa (strain Xu316) (Yeast)	1434187759	ubiquitin~Ribosomal_S27	PF00240 PF01599	Eukaryota; Fungi; Dikarya; Ascomycota; Saccharomycotina; Saccharomycetes; Saccharomycetales; Debaryomycetaceae; Candida/Lodderomyces clade; Candida.
M3K310	Candida maltosa (strain Xu316) (Yeast)	208332127	ubiquitin~ubiquitin~ubiquitin	PF00240 PF00240 PF00240	Eukaryota; Fungi; Dikarya; Ascomycota; Saccharomycotina; Saccharomycetes; Saccharomycetales; Debaryomycetaceae; Candida/Lodderomyces clade; Candida.
G8BBC7	Candida parapsilosis (strain CDC 317 / ATCC MYA-4646) (Yeast) (Monilia parapsilosis)	208332127	ubiquitin~ubiquitin~ubiquitin	PF00240 PF00240 PF00240	Eukaryota; Fungi; Dikarya; Ascomycota; Saccharomycotina; Saccharomycetes; Saccharomycetales; Debaryomycetaceae; Candida/Lodderomyces clade; Candida.
G8BH59	Candida parapsilosis (strain CDC 317 / ATCC MYA-4646) (Yeast) (Monilia parapsilosis)	1434187759	ubiquitin~Ribosomal_S27	PF00240 PF01599	Eukaryota; Fungi; Dikarya; Ascomycota; Saccharomycotina; Saccharomycetes; Saccharomycetales; Debaryomycetaceae; Candida/Lodderomyces clade; Candida.
G3AX77	Candida tenuis (strain ATCC 10573 / BCRC 21748 / CBS 615 / JCM 9827 / NBRC 10315 / NRRL Y-1498 / VKM Y-70) (Yeast) (Yamadazyma tenuis)	1434187759	ubiquitin~Ribosomal_S27	PF00240 PF01599	Eukaryota; Fungi; Dikarya; Ascomycota; Saccharomycotina; Saccharomycetes; Saccharomycetales; Debaryomycetaceae; Yamadazyma.
G3B0Y9	Candida tenuis (strain ATCC 10573 / BCRC 21748 / CBS 615 / JCM 9827 / NBRC 10315 / NRRL Y-1498 / VKM Y-70) (Yeast) (Yamadazyma tenuis)	208332127	ubiquitin~ubiquitin~ubiquitin	PF00240 PF00240 PF00240	Eukaryota; Fungi; Dikarya; Ascomycota; Saccharomycotina; Saccharomycetes; Saccharomycetales; Debaryomycetaceae; Yamadazyma.
C5MDJ0	Candida tropicalis (strain ATCC MYA-3404 / T1) (Yeast)	1434187759	ubiquitin~Ribosomal_S27	PF00240 PF01599	Eukaryota; Fungi; Dikarya; Ascomycota; Saccharomycotina; Saccharomycetes; Saccharomycetales; Debaryomycetaceae; Candida/Lodderomyces clade; Candida.
C5MHS9	Candida tropicalis (strain ATCC MYA-3404 / T1) (Yeast)	1016571548	ubiquitin~ubiquitin~ubiquitin~ubiquitin	PF00240 PF00240 PF00240 PF00240	Eukaryota; Fungi; Dikarya; Ascomycota; Saccharomycotina; Saccharomycetes; Saccharomycetales; Debaryomycetaceae; Candida/Lodderomyces clade; Candida.
C5MHT0	Candida tropicalis (strain ATCC MYA-3404 / T1) (Yeast)	2360241466	ubiquitin	PF00240	Eukaryota; Fungi; Dikarya; Ascomycota; Saccharomycotina; Saccharomycetes; Saccharomycetales; Debaryomycetaceae; Candida/Lodderomyces clade; Candida.
A0A367XQM9	Candida viswanathii	1434187759	ubiquitin~Ribosomal_S27	PF00240 PF01599	Eukaryota; Fungi; Dikarya; Ascomycota; Saccharomycotina; Saccharomycetes; Saccharomycetales; Debaryomycetaceae; Candida/Lodderomyces clade; Candida.
I0R2K6	Candidatus Aquiluna sp. IMCC13023	2360241466	ubiquitin	PF00240	Bacteria; Actinobacteria; Micrococcales; Microbacteriaceae; Luna cluster; Luna-1 subcluster; Candidatus Aquiluna.
F1PDG4	Canis lupus familiaris (Dog) (Canis familiaris)	208332127	ubiquitin~ubiquitin~ubiquitin	PF00240 PF00240 PF00240	Eukaryota; Metazoa; Chordata; Craniata; Vertebrata; Euteleostomi; Mammalia; Eutheria; Laurasiatheria; Carnivora; Caniformia; Canidae; Canis.
F1PEZ4	Canis lupus familiaris (Dog) (Canis familiaris)	1434187759	ubiquitin~Ribosomal_S27	PF00240 PF01599	Eukaryota; Metazoa; Chordata; Craniata; Vertebrata; Euteleostomi; Mammalia; Eutheria; Laurasiatheria; Carnivora; Caniformia; Canidae; Canis.
J9NVT1	Canis lupus familiaris (Dog) (Canis familiaris)	3044031469	ubiquitin~ubiquitin~ubiquitin~ubiquitin~ubiquitin	PF00240 PF00240 PF00240 PF00240 PF00240	Eukaryota; Metazoa; Chordata; Craniata; Vertebrata; Euteleostomi; Mammalia; Eutheria; Laurasiatheria; Carnivora; Caniformia; Canidae; Canis.
J9P601	Canis lupus familiaris (Dog) (Canis familiaris)	1434187759	ubiquitin~Ribosomal_S27	PF00240 PF01599	Eukaryota; Metazoa; Chordata; Craniata; Vertebrata; Euteleostomi; Mammalia; Eutheria; Laurasiatheria; Carnivora; Caniformia; Canidae; Canis.
R7TJR2	Capitella teleta (Polychaete worm)	3961668806	ubiquitin~ubiquitin~ubiquitin~ubiquitin~ubiquitin~ubiquitin	PF00240 PF00240 PF00240 PF00240 PF00240 PF00240	Eukaryota; Metazoa; Lophotrochozoa; Annelida; Polychaeta; Scolecida; Capitellida; Capitellidae; Capitella.
R7US71	Capitella teleta (Polychaete worm)	208332127	ubiquitin~ubiquitin~ubiquitin	PF00240 PF00240 PF00240	Eukaryota; Metazoa; Lophotrochozoa; Annelida; Polychaeta; Scolecida; Capitellida; Capitellidae; Capitella.
R7V2K8	Capitella teleta (Polychaete worm)	208332127	ubiquitin~ubiquitin~ubiquitin	PF00240 PF00240 PF00240	Eukaryota; Metazoa; Lophotrochozoa; Annelida; Polychaeta; Scolecida; Capitellida; Capitellidae; Capitella.
A0A452EHZ1	Capra hircus (Goat)	1434187759	ubiquitin~Ribosomal_S27	PF00240 PF01599	Eukaryota; Metazoa; Chordata; Craniata; Vertebrata; Euteleostomi; Mammalia; Eutheria; Laurasiatheria; Cetartiodactyla; Ruminantia; Pecora; Bovidae; Caprinae; Capra.
A0A452EPZ6	Capra hircus (Goat)	3961668806	ubiquitin~ubiquitin~ubiquitin~ubiquitin~ubiquitin~ubiquitin	PF00240 PF00240 PF00240 PF00240 PF00240 PF00240	Eukaryota; Metazoa; Chordata; Craniata; Vertebrata; Euteleostomi; Mammalia; Eutheria; Laurasiatheria; Cetartiodactyla; Ruminantia; Pecora; Bovidae; Caprinae; Capra.
A0A452EQW1	Capra hircus (Goat)	1028502377	ubiquitin~ubiquitin~ubiquitin~ubiquitin~ubiquitin~ubiquitin~ubiquitin~ubiquitin~ubiquitin	PF00240 PF00240 PF00240 PF00240 PF00240 PF00240 PF00240 PF00240 PF00240	Eukaryota; Metazoa; Chordata; Craniata; Vertebrata; Euteleostomi; Mammalia; Eutheria; Laurasiatheria; Cetartiodactyla; Ruminantia; Pecora; Bovidae; Caprinae; Capra.
A0A452FQD3	Capra hircus (Goat)	1016571548	ubiquitin~ubiquitin~ubiquitin~ubiquitin	PF00240 PF00240 PF00240 PF00240	Eukaryota; Metazoa; Chordata; Craniata; Vertebrata; Euteleostomi; Mammalia; Eutheria; Laurasiatheria; Cetartiodactyla; Ruminantia; Pecora; Bovidae; Caprinae; Capra.
A0A452FYQ9	Capra hircus (Goat)	3382203499	ubiquitin~Ribosomal_L40e	PF00240 PF01020	Eukaryota; Metazoa; Chordata; Craniata; Vertebrata; Euteleostomi; Mammalia; Eutheria; Laurasiatheria; Cetartiodactyla; Ruminantia; Pecora; Bovidae; Caprinae; Capra.
W9YFN7	Capronia coronata CBS 617.96	1016571548	ubiquitin~ubiquitin~ubiquitin~ubiquitin	PF00240 PF00240 PF00240 PF00240	Eukaryota; Fungi; Dikarya; Ascomycota; Pezizomycotina; Eurotiomycetes; Chaetothyriomycetidae; Chaetothyriales; Herpotrichiellaceae; Capronia.
W9YZI8	Capronia coronata CBS 617.96	1434187759	ubiquitin~Ribosomal_S27	PF00240 PF01599	Eukaryota; Fungi; Dikarya; Ascomycota; Pezizomycotina; Eurotiomycetes; Chaetothyriomycetidae; Chaetothyriales; Herpotrichiellaceae; Capronia.
W9YZX6	Capronia coronata CBS 617.96	1294776676	V_ATPase_I~ubiquitin~Ribosomal_L40e	PF01496 PF00240 PF01020	Eukaryota; Fungi; Dikarya; Ascomycota; Pezizomycotina; Eurotiomycetes; Chaetothyriomycetidae; Chaetothyriales; Herpotrichiellaceae; Capronia.
W9XL93	Capronia epimyces CBS 606.96	1016571548	ubiquitin~ubiquitin~ubiquitin~ubiquitin	PF00240 PF00240 PF00240 PF00240	Eukaryota; Fungi; Dikarya; Ascomycota; Pezizomycotina; Eurotiomycetes; Chaetothyriomycetidae; Chaetothyriales; Herpotrichiellaceae; Capronia.
W9Y9D4	Capronia epimyces CBS 606.96	3382203499	ubiquitin~Ribosomal_L40e	PF00240 PF01020	Eukaryota; Fungi; Dikarya; Ascomycota; Pezizomycotina; Eurotiomycetes; Chaetothyriomycetidae; Chaetothyriales; Herpotrichiellaceae; Capronia.
W9YI46	Capronia epimyces CBS 606.96	1434187759	ubiquitin~Ribosomal_S27	PF00240 PF01599	Eukaryota; Fungi; Dikarya; Ascomycota; Pezizomycotina; Eurotiomycetes; Chaetothyriomycetidae; Chaetothyriales; Herpotrichiellaceae; Capronia.
A0A0D2U0D4	Capsaspora owczarzaki (strain ATCC 30864)	3906654524	ubiquitin~ubiquitin~zf-AN1	PF00240 PF00240 PF01428	Eukaryota; Ichthyosporea; Capsaspora.
A0A0D2WIV5	Capsaspora owczarzaki (strain ATCC 30864)	208332127	ubiquitin~ubiquitin~ubiquitin	PF00240 PF00240 PF00240	Eukaryota; Ichthyosporea; Capsaspora.
A0A0D2WMT4	Capsaspora owczarzaki (strain ATCC 30864)	3382203499	ubiquitin~Ribosomal_L40e	PF00240 PF01020	Eukaryota; Ichthyosporea; Capsaspora.
A0A0D2WNC7	Capsaspora owczarzaki (strain ATCC 30864)	1434187759	ubiquitin~Ribosomal_S27	PF00240 PF01599	Eukaryota; Ichthyosporea; Capsaspora.
A0A0D2X458	Capsaspora owczarzaki (strain ATCC 30864)	3130240041	ubiquitin~Ribosomal_S30	PF00240 PF04758	Eukaryota; Ichthyosporea; Capsaspora.
R0FF21	Capsella rubella	3044031469	ubiquitin~ubiquitin~ubiquitin~ubiquitin~ubiquitin	PF00240 PF00240 PF00240 PF00240 PF00240	Eukaryota; Viridiplantae; Streptophyta; Embryophyta; Tracheophyta; Spermatophyta; Magnoliopsida; eudicotyledons; Gunneridae; Pentapetalae; rosids; malvids; Brassicales; Brassicaceae; Camelineae; Capsella.
R0FFP3	Capsella rubella	3044031469	ubiquitin~ubiquitin~ubiquitin~ubiquitin~ubiquitin	PF00240 PF00240 PF00240 PF00240 PF00240	Eukaryota; Viridiplantae; Streptophyta; Embryophyta; Tracheophyta; Spermatophyta; Magnoliopsida; eudicotyledons; Gunneridae; Pentapetalae; rosids; malvids; Brassicales; Brassicaceae; Camelineae; Capsella.
R0FG04	Capsella rubella	208332127	ubiquitin~ubiquitin~ubiquitin	PF00240 PF00240 PF00240	Eukaryota; Viridiplantae; Streptophyta; Embryophyta; Tracheophyta; Spermatophyta; Magnoliopsida; eudicotyledons; Gunneridae; Pentapetalae; rosids; malvids; Brassicales; Brassicaceae; Camelineae; Capsella.
R0FGU4	Capsella rubella	1016571548	ubiquitin~ubiquitin~ubiquitin~ubiquitin	PF00240 PF00240 PF00240 PF00240	Eukaryota; Viridiplantae; Streptophyta; Embryophyta; Tracheophyta; Spermatophyta; Magnoliopsida; eudicotyledons; Gunneridae; Pentapetalae; rosids; malvids; Brassicales; Brassicaceae; Camelineae; Capsella.
R0FQS3	Capsella rubella	3382203499	ubiquitin~Ribosomal_L40e	PF00240 PF01020	Eukaryota; Viridiplantae; Streptophyta; Embryophyta; Tracheophyta; Spermatophyta; Magnoliopsida; eudicotyledons; Gunneridae; Pentapetalae; rosids; malvids; Brassicales; Brassicaceae; Camelineae; Capsella.
R0FYG2	Capsella rubella	620380390	ubiquitin~ubiquitin	PF00240 PF00240	Eukaryota; Viridiplantae; Streptophyta; Embryophyta; Tracheophyta; Spermatophyta; Magnoliopsida; eudicotyledons; Gunneridae; Pentapetalae; rosids; malvids; Brassicales; Brassicaceae; Camelineae; Capsella.
R0FYL0	Capsella rubella	3382203499	ubiquitin~Ribosomal_L40e	PF00240 PF01020	Eukaryota; Viridiplantae; Streptophyta; Embryophyta; Tracheophyta; Spermatophyta; Magnoliopsida; eudicotyledons; Gunneridae; Pentapetalae; rosids; malvids; Brassicales; Brassicaceae; Camelineae; Capsella.
R0GHS0	Capsella rubella	3044031469	ubiquitin~ubiquitin~ubiquitin~ubiquitin~ubiquitin	PF00240 PF00240 PF00240 PF00240 PF00240	Eukaryota; Viridiplantae; Streptophyta; Embryophyta; Tracheophyta; Spermatophyta; Magnoliopsida; eudicotyledons; Gunneridae; Pentapetalae; rosids; malvids; Brassicales; Brassicaceae; Camelineae; Capsella.
R0GU26	Capsella rubella	1434187759	ubiquitin~Ribosomal_S27	PF00240 PF01599	Eukaryota; Viridiplantae; Streptophyta; Embryophyta; Tracheophyta; Spermatophyta; Magnoliopsida; eudicotyledons; Gunneridae; Pentapetalae; rosids; malvids; Brassicales; Brassicaceae; Camelineae; Capsella.
R0GZQ0	Capsella rubella	3961668806	ubiquitin~ubiquitin~ubiquitin~ubiquitin~ubiquitin~ubiquitin	PF00240 PF00240 PF00240 PF00240 PF00240 PF00240	Eukaryota; Viridiplantae; Streptophyta; Embryophyta; Tracheophyta; Spermatophyta; Magnoliopsida; eudicotyledons; Gunneridae; Pentapetalae; rosids; malvids; Brassicales; Brassicaceae; Camelineae; Capsella.
R0H252	Capsella rubella	1896998170	ubiquitin~ubiquitin~ubiquitin~ubiquitin~ubiquitin~ubiquitin~ubiquitin~ubiquitin	PF00240 PF00240 PF00240 PF00240 PF00240 PF00240 PF00240 PF00240	Eukaryota; Viridiplantae; Streptophyta; Embryophyta; Tracheophyta; Spermatophyta; Magnoliopsida; eudicotyledons; Gunneridae; Pentapetalae; rosids; malvids; Brassicales; Brassicaceae; Camelineae; Capsella.
R0H9G6	Capsella rubella	1434187759	ubiquitin~Ribosomal_S27	PF00240 PF01599	Eukaryota; Viridiplantae; Streptophyta; Embryophyta; Tracheophyta; Spermatophyta; Magnoliopsida; eudicotyledons; Gunneridae; Pentapetalae; rosids; malvids; Brassicales; Brassicaceae; Camelineae; Capsella.
R0HBY0	Capsella rubella	1016571548	ubiquitin~ubiquitin~ubiquitin~ubiquitin	PF00240 PF00240 PF00240 PF00240	Eukaryota; Viridiplantae; Streptophyta; Embryophyta; Tracheophyta; Spermatophyta; Magnoliopsida; eudicotyledons; Gunneridae; Pentapetalae; rosids; malvids; Brassicales; Brassicaceae; Camelineae; Capsella.
R0HUN2	Capsella rubella	1434187759	ubiquitin~Ribosomal_S27	PF00240 PF01599	Eukaryota; Viridiplantae; Streptophyta; Embryophyta; Tracheophyta; Spermatophyta; Magnoliopsida; eudicotyledons; Gunneridae; Pentapetalae; rosids; malvids; Brassicales; Brassicaceae; Camelineae; Capsella.
R0I9U3	Capsella rubella	3961668806	ubiquitin~ubiquitin~ubiquitin~ubiquitin~ubiquitin~ubiquitin	PF00240 PF00240 PF00240 PF00240 PF00240 PF00240	Eukaryota; Viridiplantae; Streptophyta; Embryophyta; Tracheophyta; Spermatophyta; Magnoliopsida; eudicotyledons; Gunneridae; Pentapetalae; rosids; malvids; Brassicales; Brassicaceae; Camelineae; Capsella.
R0IAW8	Capsella rubella	1016571548	ubiquitin~ubiquitin~ubiquitin~ubiquitin	PF00240 PF00240 PF00240 PF00240	Eukaryota; Viridiplantae; Streptophyta; Embryophyta; Tracheophyta; Spermatophyta; Magnoliopsida; eudicotyledons; Gunneridae; Pentapetalae; rosids; malvids; Brassicales; Brassicaceae; Camelineae; Capsella.
R0IHF4	Capsella rubella	620380390	ubiquitin~ubiquitin	PF00240 PF00240	Eukaryota; Viridiplantae; Streptophyta; Embryophyta; Tracheophyta; Spermatophyta; Magnoliopsida; eudicotyledons; Gunneridae; Pentapetalae; rosids; malvids; Brassicales; Brassicaceae; Camelineae; Capsella.
A0A1U8E394	Capsicum annuum (Capsicum pepper)	3382203499	ubiquitin~Ribosomal_L40e	PF00240 PF01020	Eukaryota; Viridiplantae; Streptophyta; Embryophyta; Tracheophyta; Spermatophyta; Magnoliopsida; eudicotyledons; Gunneridae; Pentapetalae; asterids; lamiids; Solanales; Solanaceae; Solanoideae; Capsiceae; Capsicum.
A0A1U8E8F2	Capsicum annuum (Capsicum pepper)	1016571548	ubiquitin~ubiquitin~ubiquitin~ubiquitin	PF00240 PF00240 PF00240 PF00240	Eukaryota; Viridiplantae; Streptophyta; Embryophyta; Tracheophyta; Spermatophyta; Magnoliopsida; eudicotyledons; Gunneridae; Pentapetalae; asterids; lamiids; Solanales; Solanaceae; Solanoideae; Capsiceae; Capsicum.
A0A1U8EG41	Capsicum annuum (Capsicum pepper)	620380390	ubiquitin~ubiquitin	PF00240 PF00240	Eukaryota; Viridiplantae; Streptophyta; Embryophyta; Tracheophyta; Spermatophyta; Magnoliopsida; eudicotyledons; Gunneridae; Pentapetalae; asterids; lamiids; Solanales; Solanaceae; Solanoideae; Capsiceae; Capsicum.
A0A1U8EI19	Capsicum annuum (Capsicum pepper)	208332127	ubiquitin~ubiquitin~ubiquitin	PF00240 PF00240 PF00240	Eukaryota; Viridiplantae; Streptophyta; Embryophyta; Tracheophyta; Spermatophyta; Magnoliopsida; eudicotyledons; Gunneridae; Pentapetalae; asterids; lamiids; Solanales; Solanaceae; Solanoideae; Capsiceae; Capsicum.
A0A1U8F749	Capsicum annuum (Capsicum pepper)	1434187759	ubiquitin~Ribosomal_S27	PF00240 PF01599	Eukaryota; Viridiplantae; Streptophyta; Embryophyta; Tracheophyta; Spermatophyta; Magnoliopsida; eudicotyledons; Gunneridae; Pentapetalae; asterids; lamiids; Solanales; Solanaceae; Solanoideae; Capsiceae; Capsicum.
A0A1U8HG63	Capsicum annuum (Capsicum pepper)	620380390	ubiquitin~ubiquitin	PF00240 PF00240	Eukaryota; Viridiplantae; Streptophyta; Embryophyta; Tracheophyta; Spermatophyta; Magnoliopsida; eudicotyledons; Gunneridae; Pentapetalae; asterids; lamiids; Solanales; Solanaceae; Solanoideae; Capsiceae; Capsicum.
A0A1U8HLZ5	Capsicum annuum (Capsicum pepper)	620380390	ubiquitin~ubiquitin	PF00240 PF00240	Eukaryota; Viridiplantae; Streptophyta; Embryophyta; Tracheophyta; Spermatophyta; Magnoliopsida; eudicotyledons; Gunneridae; Pentapetalae; asterids; lamiids; Solanales; Solanaceae; Solanoideae; Capsiceae; Capsicum.
A0A2G2VWP7	Capsicum annuum (Capsicum pepper)	208332127	ubiquitin~ubiquitin~ubiquitin	PF00240 PF00240 PF00240	Eukaryota; Viridiplantae; Streptophyta; Embryophyta; Tracheophyta; Spermatophyta; Magnoliopsida; eudicotyledons; Gunneridae; Pentapetalae; asterids; lamiids; Solanales; Solanaceae; Solanoideae; Capsiceae; Capsicum.
A0A2G2XZY6	Capsicum annuum (Capsicum pepper)	620380390	ubiquitin~ubiquitin	PF00240 PF00240	Eukaryota; Viridiplantae; Streptophyta; Embryophyta; Tracheophyta; Spermatophyta; Magnoliopsida; eudicotyledons; Gunneridae; Pentapetalae; asterids; lamiids; Solanales; Solanaceae; Solanoideae; Capsiceae; Capsicum.
A0A2G2Y6V5	Capsicum annuum (Capsicum pepper)	208332127	ubiquitin~ubiquitin~ubiquitin	PF00240 PF00240 PF00240	Eukaryota; Viridiplantae; Streptophyta; Embryophyta; Tracheophyta; Spermatophyta; Magnoliopsida; eudicotyledons; Gunneridae; Pentapetalae; asterids; lamiids; Solanales; Solanaceae; Solanoideae; Capsiceae; Capsicum.
A0A2G2Y7H7	Capsicum annuum (Capsicum pepper)	3961668806	ubiquitin~ubiquitin~ubiquitin~ubiquitin~ubiquitin~ubiquitin	PF00240 PF00240 PF00240 PF00240 PF00240 PF00240	Eukaryota; Viridiplantae; Streptophyta; Embryophyta; Tracheophyta; Spermatophyta; Magnoliopsida; eudicotyledons; Gunneridae; Pentapetalae; asterids; lamiids; Solanales; Solanaceae; Solanoideae; Capsiceae; Capsicum.
A0A2G2Y867	Capsicum annuum (Capsicum pepper)	620380390	ubiquitin~ubiquitin	PF00240 PF00240	Eukaryota; Viridiplantae; Streptophyta; Embryophyta; Tracheophyta; Spermatophyta; Magnoliopsida; eudicotyledons; Gunneridae; Pentapetalae; asterids; lamiids; Solanales; Solanaceae; Solanoideae; Capsiceae; Capsicum.
A0A2G2Y879	Capsicum annuum (Capsicum pepper)	620380390	ubiquitin~ubiquitin	PF00240 PF00240	Eukaryota; Viridiplantae; Streptophyta; Embryophyta; Tracheophyta; Spermatophyta; Magnoliopsida; eudicotyledons; Gunneridae; Pentapetalae; asterids; lamiids; Solanales; Solanaceae; Solanoideae; Capsiceae; Capsicum.
A0A2G2YQ06	Capsicum annuum (Capsicum pepper)	208332127	ubiquitin~ubiquitin~ubiquitin	PF00240 PF00240 PF00240	Eukaryota; Viridiplantae; Streptophyta; Embryophyta; Tracheophyta; Spermatophyta; Magnoliopsida; eudicotyledons; Gunneridae; Pentapetalae; asterids; lamiids; Solanales; Solanaceae; Solanoideae; Capsiceae; Capsicum.
A0A2G2YQJ9	Capsicum annuum (Capsicum pepper)	208332127	ubiquitin~ubiquitin~ubiquitin	PF00240 PF00240 PF00240	Eukaryota; Viridiplantae; Streptophyta; Embryophyta; Tracheophyta; Spermatophyta; Magnoliopsida; eudicotyledons; Gunneridae; Pentapetalae; asterids; lamiids; Solanales; Solanaceae; Solanoideae; Capsiceae; Capsicum.
A0A2G2YYD4	Capsicum annuum (Capsicum pepper)	2360241466	ubiquitin	PF00240	Eukaryota; Viridiplantae; Streptophyta; Embryophyta; Tracheophyta; Spermatophyta; Magnoliopsida; eudicotyledons; Gunneridae; Pentapetalae; asterids; lamiids; Solanales; Solanaceae; Solanoideae; Capsiceae; Capsicum.
A0A2G2Z9N8	Capsicum annuum (Capsicum pepper)	2360241466	ubiquitin	PF00240	Eukaryota; Viridiplantae; Streptophyta; Embryophyta; Tracheophyta; Spermatophyta; Magnoliopsida; eudicotyledons; Gunneridae; Pentapetalae; asterids; lamiids; Solanales; Solanaceae; Solanoideae; Capsiceae; Capsicum.
A0A2G3AD26	Capsicum annuum (Capsicum pepper)	2360241466	ubiquitin	PF00240	Eukaryota; Viridiplantae; Streptophyta; Embryophyta; Tracheophyta; Spermatophyta; Magnoliopsida; eudicotyledons; Gunneridae; Pentapetalae; asterids; lamiids; Solanales; Solanaceae; Solanoideae; Capsiceae; Capsicum.
A0A2G3AJW6	Capsicum annuum (Capsicum pepper)	1434187759	ubiquitin~Ribosomal_S27	PF00240 PF01599	Eukaryota; Viridiplantae; Streptophyta; Embryophyta; Tracheophyta; Spermatophyta; Magnoliopsida; eudicotyledons; Gunneridae; Pentapetalae; asterids; lamiids; Solanales; Solanaceae; Solanoideae; Capsiceae; Capsicum.
Q6RJZ3	Capsicum annuum (Capsicum pepper)	620380390	ubiquitin~ubiquitin	PF00240 PF00240	Eukaryota; Viridiplantae; Streptophyta; Embryophyta; Tracheophyta; Spermatophyta; Magnoliopsida; eudicotyledons; Gunneridae; Pentapetalae; asterids; lamiids; Solanales; Solanaceae; Solanoideae; Capsiceae; Capsicum.
A0A2G2UUW6	Capsicum baccatum (Peruvian pepper)	620380390	ubiquitin~ubiquitin	PF00240 PF00240	Eukaryota; Viridiplantae; Streptophyta; Embryophyta; Tracheophyta; Spermatophyta; Magnoliopsida; eudicotyledons; Gunneridae; Pentapetalae; asterids; lamiids; Solanales; Solanaceae; Solanoideae; Capsiceae; Capsicum.
A0A2G2V5H7	Capsicum baccatum (Peruvian pepper)	3592042409	Retrotran_gag_3~ubiquitin~ubiquitin~ubiquitin~ubiquitin	PF14244 PF00240 PF00240 PF00240 PF00240	Eukaryota; Viridiplantae; Streptophyta; Embryophyta; Tracheophyta; Spermatophyta; Magnoliopsida; eudicotyledons; Gunneridae; Pentapetalae; asterids; lamiids; Solanales; Solanaceae; Solanoideae; Capsiceae; Capsicum.
A0A2G2VFG0	Capsicum baccatum (Peruvian pepper)	3044031469	ubiquitin~ubiquitin~ubiquitin~ubiquitin~ubiquitin	PF00240 PF00240 PF00240 PF00240 PF00240	Eukaryota; Viridiplantae; Streptophyta; Embryophyta; Tracheophyta; Spermatophyta; Magnoliopsida; eudicotyledons; Gunneridae; Pentapetalae; asterids; lamiids; Solanales; Solanaceae; Solanoideae; Capsiceae; Capsicum.
A0A2G2VG62	Capsicum baccatum (Peruvian pepper)	2360241466	ubiquitin	PF00240	Eukaryota; Viridiplantae; Streptophyta; Embryophyta; Tracheophyta; Spermatophyta; Magnoliopsida; eudicotyledons; Gunneridae; Pentapetalae; asterids; lamiids; Solanales; Solanaceae; Solanoideae; Capsiceae; Capsicum.
A0A2G2VJK6	Capsicum baccatum (Peruvian pepper)	1434187759	ubiquitin~Ribosomal_S27	PF00240 PF01599	Eukaryota; Viridiplantae; Streptophyta; Embryophyta; Tracheophyta; Spermatophyta; Magnoliopsida; eudicotyledons; Gunneridae; Pentapetalae; asterids; lamiids; Solanales; Solanaceae; Solanoideae; Capsiceae; Capsicum.
A0A2G2VR38	Capsicum baccatum (Peruvian pepper)	620380390	ubiquitin~ubiquitin	PF00240 PF00240	Eukaryota; Viridiplantae; Streptophyta; Embryophyta; Tracheophyta; Spermatophyta; Magnoliopsida; eudicotyledons; Gunneridae; Pentapetalae; asterids; lamiids; Solanales; Solanaceae; Solanoideae; Capsiceae; Capsicum.
A0A2G2VR61	Capsicum baccatum (Peruvian pepper)	620380390	ubiquitin~ubiquitin	PF00240 PF00240	Eukaryota; Viridiplantae; Streptophyta; Embryophyta; Tracheophyta; Spermatophyta; Magnoliopsida; eudicotyledons; Gunneridae; Pentapetalae; asterids; lamiids; Solanales; Solanaceae; Solanoideae; Capsiceae; Capsicum.
A0A2G2VTZ5	Capsicum baccatum (Peruvian pepper)	2360241466	ubiquitin	PF00240	Eukaryota; Viridiplantae; Streptophyta; Embryophyta; Tracheophyta; Spermatophyta; Magnoliopsida; eudicotyledons; Gunneridae; Pentapetalae; asterids; lamiids; Solanales; Solanaceae; Solanoideae; Capsiceae; Capsicum.
A0A2G2VZN2	Capsicum baccatum (Peruvian pepper)	1016571548	ubiquitin~ubiquitin~ubiquitin~ubiquitin	PF00240 PF00240 PF00240 PF00240	Eukaryota; Viridiplantae; Streptophyta; Embryophyta; Tracheophyta; Spermatophyta; Magnoliopsida; eudicotyledons; Gunneridae; Pentapetalae; asterids; lamiids; Solanales; Solanaceae; Solanoideae; Capsiceae; Capsicum.
A0A2G2VZP6	Capsicum baccatum (Peruvian pepper)	208332127	ubiquitin~ubiquitin~ubiquitin	PF00240 PF00240 PF00240	Eukaryota; Viridiplantae; Streptophyta; Embryophyta; Tracheophyta; Spermatophyta; Magnoliopsida; eudicotyledons; Gunneridae; Pentapetalae; asterids; lamiids; Solanales; Solanaceae; Solanoideae; Capsiceae; Capsicum.
A0A2G2VZR9	Capsicum baccatum (Peruvian pepper)	1016571548	ubiquitin~ubiquitin~ubiquitin~ubiquitin	PF00240 PF00240 PF00240 PF00240	Eukaryota; Viridiplantae; Streptophyta; Embryophyta; Tracheophyta; Spermatophyta; Magnoliopsida; eudicotyledons; Gunneridae; Pentapetalae; asterids; lamiids; Solanales; Solanaceae; Solanoideae; Capsiceae; Capsicum.
A0A2G2W6U8	Capsicum baccatum (Peruvian pepper)	3382203499	ubiquitin~Ribosomal_L40e	PF00240 PF01020	Eukaryota; Viridiplantae; Streptophyta; Embryophyta; Tracheophyta; Spermatophyta; Magnoliopsida; eudicotyledons; Gunneridae; Pentapetalae; asterids; lamiids; Solanales; Solanaceae; Solanoideae; Capsiceae; Capsicum.
A0A2G2WFC3	Capsicum baccatum (Peruvian pepper)	620380390	ubiquitin~ubiquitin	PF00240 PF00240	Eukaryota; Viridiplantae; Streptophyta; Embryophyta; Tracheophyta; Spermatophyta; Magnoliopsida; eudicotyledons; Gunneridae; Pentapetalae; asterids; lamiids; Solanales; Solanaceae; Solanoideae; Capsiceae; Capsicum.
A0A2G2WIL4	Capsicum baccatum (Peruvian pepper)	3382203499	ubiquitin~Ribosomal_L40e	PF00240 PF01020	Eukaryota; Viridiplantae; Streptophyta; Embryophyta; Tracheophyta; Spermatophyta; Magnoliopsida; eudicotyledons; Gunneridae; Pentapetalae; asterids; lamiids; Solanales; Solanaceae; Solanoideae; Capsiceae; Capsicum.
A0A2G2X9I3	Capsicum baccatum (Peruvian pepper)	620380390	ubiquitin~ubiquitin	PF00240 PF00240	Eukaryota; Viridiplantae; Streptophyta; Embryophyta; Tracheophyta; Spermatophyta; Magnoliopsida; eudicotyledons; Gunneridae; Pentapetalae; asterids; lamiids; Solanales; Solanaceae; Solanoideae; Capsiceae; Capsicum.
A0A2G2XQR3	Capsicum baccatum (Peruvian pepper)	1434187759	ubiquitin~Ribosomal_S27	PF00240 PF01599	Eukaryota; Viridiplantae; Streptophyta; Embryophyta; Tracheophyta; Spermatophyta; Magnoliopsida; eudicotyledons; Gunneridae; Pentapetalae; asterids; lamiids; Solanales; Solanaceae; Solanoideae; Capsiceae; Capsicum.
A0A2G3ATM2	Capsicum chinense (Scotch bonnet) (Bonnet pepper)	620380390	ubiquitin~ubiquitin	PF00240 PF00240	Eukaryota; Viridiplantae; Streptophyta; Embryophyta; Tracheophyta; Spermatophyta; Magnoliopsida; eudicotyledons; Gunneridae; Pentapetalae; asterids; lamiids; Solanales; Solanaceae; Solanoideae; Capsiceae; Capsicum.
A0A2G3AWU8	Capsicum chinense (Scotch bonnet) (Bonnet pepper)	4111747203	RVT_2~ubiquitin~ubiquitin~ubiquitin~ubiquitin	PF07727 PF00240 PF00240 PF00240 PF00240	Eukaryota; Viridiplantae; Streptophyta; Embryophyta; Tracheophyta; Spermatophyta; Magnoliopsida; eudicotyledons; Gunneridae; Pentapetalae; asterids; lamiids; Solanales; Solanaceae; Solanoideae; Capsiceae; Capsicum.
A0A2G3B1S8	Capsicum chinense (Scotch bonnet) (Bonnet pepper)	2473198764	ubiquitin~ubiquitin~ubiquitin~ubiquitin~ubiquitin~ubiquitin~Retrotrans_gag	PF00240 PF00240 PF00240 PF00240 PF00240 PF00240 PF03732	Eukaryota; Viridiplantae; Streptophyta; Embryophyta; Tracheophyta; Spermatophyta; Magnoliopsida; eudicotyledons; Gunneridae; Pentapetalae; asterids; lamiids; Solanales; Solanaceae; Solanoideae; Capsiceae; Capsicum.
A0A2G3B2A7	Capsicum chinense (Scotch bonnet) (Bonnet pepper)	208332127	ubiquitin~ubiquitin~ubiquitin	PF00240 PF00240 PF00240	Eukaryota; Viridiplantae; Streptophyta; Embryophyta; Tracheophyta; Spermatophyta; Magnoliopsida; eudicotyledons; Gunneridae; Pentapetalae; asterids; lamiids; Solanales; Solanaceae; Solanoideae; Capsiceae; Capsicum.
A0A2G3B562	Capsicum chinense (Scotch bonnet) (Bonnet pepper)	1434187759	ubiquitin~Ribosomal_S27	PF00240 PF01599	Eukaryota; Viridiplantae; Streptophyta; Embryophyta; Tracheophyta; Spermatophyta; Magnoliopsida; eudicotyledons; Gunneridae; Pentapetalae; asterids; lamiids; Solanales; Solanaceae; Solanoideae; Capsiceae; Capsicum.
A0A2G3BCA6	Capsicum chinense (Scotch bonnet) (Bonnet pepper)	620380390	ubiquitin~ubiquitin	PF00240 PF00240	Eukaryota; Viridiplantae; Streptophyta; Embryophyta; Tracheophyta; Spermatophyta; Magnoliopsida; eudicotyledons; Gunneridae; Pentapetalae; asterids; lamiids; Solanales; Solanaceae; Solanoideae; Capsiceae; Capsicum.
A0A2G3BJ98	Capsicum chinense (Scotch bonnet) (Bonnet pepper)	1016571548	ubiquitin~ubiquitin~ubiquitin~ubiquitin	PF00240 PF00240 PF00240 PF00240	Eukaryota; Viridiplantae; Streptophyta; Embryophyta; Tracheophyta; Spermatophyta; Magnoliopsida; eudicotyledons; Gunneridae; Pentapetalae; asterids; lamiids; Solanales; Solanaceae; Solanoideae; Capsiceae; Capsicum.
A0A2G3BJA2	Capsicum chinense (Scotch bonnet) (Bonnet pepper)	208332127	ubiquitin~ubiquitin~ubiquitin	PF00240 PF00240 PF00240	Eukaryota; Viridiplantae; Streptophyta; Embryophyta; Tracheophyta; Spermatophyta; Magnoliopsida; eudicotyledons; Gunneridae; Pentapetalae; asterids; lamiids; Solanales; Solanaceae; Solanoideae; Capsiceae; Capsicum.
A0A2G3BJC5	Capsicum chinense (Scotch bonnet) (Bonnet pepper)	208332127	ubiquitin~ubiquitin~ubiquitin	PF00240 PF00240 PF00240	Eukaryota; Viridiplantae; Streptophyta; Embryophyta; Tracheophyta; Spermatophyta; Magnoliopsida; eudicotyledons; Gunneridae; Pentapetalae; asterids; lamiids; Solanales; Solanaceae; Solanoideae; Capsiceae; Capsicum.
A0A2G3BJD7	Capsicum chinense (Scotch bonnet) (Bonnet pepper)	1016571548	ubiquitin~ubiquitin~ubiquitin~ubiquitin	PF00240 PF00240 PF00240 PF00240	Eukaryota; Viridiplantae; Streptophyta; Embryophyta; Tracheophyta; Spermatophyta; Magnoliopsida; eudicotyledons; Gunneridae; Pentapetalae; asterids; lamiids; Solanales; Solanaceae; Solanoideae; Capsiceae; Capsicum.
A0A2G3BVC8	Capsicum chinense (Scotch bonnet) (Bonnet pepper)	620380390	ubiquitin~ubiquitin	PF00240 PF00240	Eukaryota; Viridiplantae; Streptophyta; Embryophyta; Tracheophyta; Spermatophyta; Magnoliopsida; eudicotyledons; Gunneridae; Pentapetalae; asterids; lamiids; Solanales; Solanaceae; Solanoideae; Capsiceae; Capsicum.
A0A2G3C2T6	Capsicum chinense (Scotch bonnet) (Bonnet pepper)	620380390	ubiquitin~ubiquitin	PF00240 PF00240	Eukaryota; Viridiplantae; Streptophyta; Embryophyta; Tracheophyta; Spermatophyta; Magnoliopsida; eudicotyledons; Gunneridae; Pentapetalae; asterids; lamiids; Solanales; Solanaceae; Solanoideae; Capsiceae; Capsicum.
A0A2G3C3B9	Capsicum chinense (Scotch bonnet) (Bonnet pepper)	620380390	ubiquitin~ubiquitin	PF00240 PF00240	Eukaryota; Viridiplantae; Streptophyta; Embryophyta; Tracheophyta; Spermatophyta; Magnoliopsida; eudicotyledons; Gunneridae; Pentapetalae; asterids; lamiids; Solanales; Solanaceae; Solanoideae; Capsiceae; Capsicum.
A0A2G3C6U9	Capsicum chinense (Scotch bonnet) (Bonnet pepper)	3382203499	ubiquitin~Ribosomal_L40e	PF00240 PF01020	Eukaryota; Viridiplantae; Streptophyta; Embryophyta; Tracheophyta; Spermatophyta; Magnoliopsida; eudicotyledons; Gunneridae; Pentapetalae; asterids; lamiids; Solanales; Solanaceae; Solanoideae; Capsiceae; Capsicum.
A0A2G3CEQ1	Capsicum chinense (Scotch bonnet) (Bonnet pepper)	620380390	ubiquitin~ubiquitin	PF00240 PF00240	Eukaryota; Viridiplantae; Streptophyta; Embryophyta; Tracheophyta; Spermatophyta; Magnoliopsida; eudicotyledons; Gunneridae; Pentapetalae; asterids; lamiids; Solanales; Solanaceae; Solanoideae; Capsiceae; Capsicum.
A0A2G3DAH1	Capsicum chinense (Scotch bonnet) (Bonnet pepper)	3382203499	ubiquitin~Ribosomal_L40e	PF00240 PF01020	Eukaryota; Viridiplantae; Streptophyta; Embryophyta; Tracheophyta; Spermatophyta; Magnoliopsida; eudicotyledons; Gunneridae; Pentapetalae; asterids; lamiids; Solanales; Solanaceae; Solanoideae; Capsiceae; Capsicum.
A0A2G3DHH3	Capsicum chinense (Scotch bonnet) (Bonnet pepper)	1434187759	ubiquitin~Ribosomal_S27	PF00240 PF01599	Eukaryota; Viridiplantae; Streptophyta; Embryophyta; Tracheophyta; Spermatophyta; Magnoliopsida; eudicotyledons; Gunneridae; Pentapetalae; asterids; lamiids; Solanales; Solanaceae; Solanoideae; Capsiceae; Capsicum.
A0A1Y2H5S9	Catenaria anguillulae PL171	620380390	ubiquitin~ubiquitin	PF00240 PF00240	Eukaryota; Fungi; Fungi incertae sedis; Blastocladiomycota; Blastocladiomycetes; Blastocladiales; Catenariaceae; Catenaria.
A0A1Y2HIJ0	Catenaria anguillulae PL171	3382203499	ubiquitin~Ribosomal_L40e	PF00240 PF01020	Eukaryota; Fungi; Fungi incertae sedis; Blastocladiomycota; Blastocladiomycetes; Blastocladiales; Catenariaceae; Catenaria.
A0A1Y2I2G6	Catenaria anguillulae PL171	208332127	ubiquitin~ubiquitin~ubiquitin	PF00240 PF00240 PF00240	Eukaryota; Fungi; Fungi incertae sedis; Blastocladiomycota; Blastocladiomycetes; Blastocladiales; Catenariaceae; Catenaria.
A0A1Y2I2Y8	Catenaria anguillulae PL171	1434187759	ubiquitin~Ribosomal_S27	PF00240 PF01599	Eukaryota; Fungi; Fungi incertae sedis; Blastocladiomycota; Blastocladiomycetes; Blastocladiales; Catenariaceae; Catenaria.
F4PKL3	Cavenderia fasciculata (strain SH3) (Slime mold) (Dictyostelium fasciculatum)	3382203499	ubiquitin~Ribosomal_L40e	PF00240 PF01020	Eukaryota; Amoebozoa; Mycetozoa; Dictyostelids; Acytosteliales; Cavenderiaceae; Cavenderia.
F4PRQ7	Cavenderia fasciculata (strain SH3) (Slime mold) (Dictyostelium fasciculatum)	1434187759	ubiquitin~Ribosomal_S27	PF00240 PF01599	Eukaryota; Amoebozoa; Mycetozoa; Dictyostelids; Acytosteliales; Cavenderiaceae; Cavenderia.
F4QA15	Cavenderia fasciculata (strain SH3) (Slime mold) (Dictyostelium fasciculatum)	1016571548	ubiquitin~ubiquitin~ubiquitin~ubiquitin	PF00240 PF00240 PF00240 PF00240	Eukaryota; Amoebozoa; Mycetozoa; Dictyostelids; Acytosteliales; Cavenderiaceae; Cavenderia.
F4QA54	Cavenderia fasciculata (strain SH3) (Slime mold) (Dictyostelium fasciculatum)	3044031469	ubiquitin~ubiquitin~ubiquitin~ubiquitin~ubiquitin	PF00240 PF00240 PF00240 PF00240 PF00240	Eukaryota; Amoebozoa; Mycetozoa; Dictyostelids; Acytosteliales; Cavenderiaceae; Cavenderia.
F4QER8	Cavenderia fasciculata (strain SH3) (Slime mold) (Dictyostelium fasciculatum)	3044031469	ubiquitin~ubiquitin~ubiquitin~ubiquitin~ubiquitin	PF00240 PF00240 PF00240 PF00240 PF00240	Eukaryota; Amoebozoa; Mycetozoa; Dictyostelids; Acytosteliales; Cavenderiaceae; Cavenderia.
A0A286XB24	Cavia porcellus (Guinea pig)	3382203499	ubiquitin~Ribosomal_L40e	PF00240 PF01020	Eukaryota; Metazoa; Chordata; Craniata; Vertebrata; Euteleostomi; Mammalia; Eutheria; Euarchontoglires; Glires; Rodentia; Hystricomorpha; Caviidae; Cavia.
A0A286XWK2	Cavia porcellus (Guinea pig)	208332127	ubiquitin~ubiquitin~ubiquitin	PF00240 PF00240 PF00240	Eukaryota; Metazoa; Chordata; Craniata; Vertebrata; Euteleostomi; Mammalia; Eutheria; Euarchontoglires; Glires; Rodentia; Hystricomorpha; Caviidae; Cavia.
A0A286Y254	Cavia porcellus (Guinea pig)	2360241466	ubiquitin	PF00240	Eukaryota; Metazoa; Chordata; Craniata; Vertebrata; Euteleostomi; Mammalia; Eutheria; Euarchontoglires; Glires; Rodentia; Hystricomorpha; Caviidae; Cavia.
A0A286Y335	Cavia porcellus (Guinea pig)	620380390	ubiquitin~ubiquitin	PF00240 PF00240	Eukaryota; Metazoa; Chordata; Craniata; Vertebrata; Euteleostomi; Mammalia; Eutheria; Euarchontoglires; Glires; Rodentia; Hystricomorpha; Caviidae; Cavia.
H0UTQ8	Cavia porcellus (Guinea pig)	4185176335	KxDL~ubiquitin~Ribosomal_L40e	PF10241 PF00240 PF01020	Eukaryota; Metazoa; Chordata; Craniata; Vertebrata; Euteleostomi; Mammalia; Eutheria; Euarchontoglires; Glires; Rodentia; Hystricomorpha; Caviidae; Cavia.
H0WAD6	Cavia porcellus (Guinea pig)	2360241466	ubiquitin	PF00240	Eukaryota; Metazoa; Chordata; Craniata; Vertebrata; Euteleostomi; Mammalia; Eutheria; Euarchontoglires; Glires; Rodentia; Hystricomorpha; Caviidae; Cavia.
H0WDT2	Cavia porcellus (Guinea pig)	3382203499	ubiquitin~Ribosomal_L40e	PF00240 PF01020	Eukaryota; Metazoa; Chordata; Craniata; Vertebrata; Euteleostomi; Mammalia; Eutheria; Euarchontoglires; Glires; Rodentia; Hystricomorpha; Caviidae; Cavia.
A0A2K5PC59	Cebus capucinus imitator	1434187759	ubiquitin~Ribosomal_S27	PF00240 PF01599	Eukaryota; Metazoa; Chordata; Craniata; Vertebrata; Euteleostomi; Mammalia; Eutheria; Euarchontoglires; Primates; Haplorrhini; Platyrrhini; Cebidae; Cebinae; Cebus.
A0A2K5PH73	Cebus capucinus imitator	1434187759	ubiquitin~Ribosomal_S27	PF00240 PF01599	Eukaryota; Metazoa; Chordata; Craniata; Vertebrata; Euteleostomi; Mammalia; Eutheria; Euarchontoglires; Primates; Haplorrhini; Platyrrhini; Cebidae; Cebinae; Cebus.
A0A2K5PJD8	Cebus capucinus imitator	1434187759	ubiquitin~Ribosomal_S27	PF00240 PF01599	Eukaryota; Metazoa; Chordata; Craniata; Vertebrata; Euteleostomi; Mammalia; Eutheria; Euarchontoglires; Primates; Haplorrhini; Platyrrhini; Cebidae; Cebinae; Cebus.
A0A2K5PSA0	Cebus capucinus imitator	3382203499	ubiquitin~Ribosomal_L40e	PF00240 PF01020	Eukaryota; Metazoa; Chordata; Craniata; Vertebrata; Euteleostomi; Mammalia; Eutheria; Euarchontoglires; Primates; Haplorrhini; Platyrrhini; Cebidae; Cebinae; Cebus.
A0A2K5Q547	Cebus capucinus imitator	3382203499	ubiquitin~Ribosomal_L40e	PF00240 PF01020	Eukaryota; Metazoa; Chordata; Craniata; Vertebrata; Euteleostomi; Mammalia; Eutheria; Euarchontoglires; Primates; Haplorrhini; Platyrrhini; Cebidae; Cebinae; Cebus.
A0A2K5QKC4	Cebus capucinus imitator	208332127	ubiquitin~ubiquitin~ubiquitin	PF00240 PF00240 PF00240	Eukaryota; Metazoa; Chordata; Craniata; Vertebrata; Euteleostomi; Mammalia; Eutheria; Euarchontoglires; Primates; Haplorrhini; Platyrrhini; Cebidae; Cebinae; Cebus.
A0A2K5QKH5	Cebus capucinus imitator	620380390	ubiquitin~ubiquitin	PF00240 PF00240	Eukaryota; Metazoa; Chordata; Craniata; Vertebrata; Euteleostomi; Mammalia; Eutheria; Euarchontoglires; Primates; Haplorrhini; Platyrrhini; Cebidae; Cebinae; Cebus.
A0A2K5QYS4	Cebus capucinus imitator	3382203499	ubiquitin~Ribosomal_L40e	PF00240 PF01020	Eukaryota; Metazoa; Chordata; Craniata; Vertebrata; Euteleostomi; Mammalia; Eutheria; Euarchontoglires; Primates; Haplorrhini; Platyrrhini; Cebidae; Cebinae; Cebus.
A0A2K5RFG9	Cebus capucinus imitator	3382203499	ubiquitin~Ribosomal_L40e	PF00240 PF01020	Eukaryota; Metazoa; Chordata; Craniata; Vertebrata; Euteleostomi; Mammalia; Eutheria; Euarchontoglires; Primates; Haplorrhini; Platyrrhini; Cebidae; Cebinae; Cebus.
A0A2K5RIG0	Cebus capucinus imitator	1434187759	ubiquitin~Ribosomal_S27	PF00240 PF01599	Eukaryota; Metazoa; Chordata; Craniata; Vertebrata; Euteleostomi; Mammalia; Eutheria; Euarchontoglires; Primates; Haplorrhini; Platyrrhini; Cebidae; Cebinae; Cebus.
A0A2K5RWC6	Cebus capucinus imitator	620380390	ubiquitin~ubiquitin	PF00240 PF00240	Eukaryota; Metazoa; Chordata; Craniata; Vertebrata; Euteleostomi; Mammalia; Eutheria; Euarchontoglires; Primates; Haplorrhini; Platyrrhini; Cebidae; Cebinae; Cebus.
A0A2K5RXI9	Cebus capucinus imitator	620380390	ubiquitin~ubiquitin	PF00240 PF00240	Eukaryota; Metazoa; Chordata; Craniata; Vertebrata; Euteleostomi; Mammalia; Eutheria; Euarchontoglires; Primates; Haplorrhini; Platyrrhini; Cebidae; Cebinae; Cebus.
A0A2K5SD58	Cebus capucinus imitator	3382203499	ubiquitin~Ribosomal_L40e	PF00240 PF01020	Eukaryota; Metazoa; Chordata; Craniata; Vertebrata; Euteleostomi; Mammalia; Eutheria; Euarchontoglires; Primates; Haplorrhini; Platyrrhini; Cebidae; Cebinae; Cebus.
A0A2K5SHA2	Cebus capucinus imitator	1434187759	ubiquitin~Ribosomal_S27	PF00240 PF01599	Eukaryota; Metazoa; Chordata; Craniata; Vertebrata; Euteleostomi; Mammalia; Eutheria; Euarchontoglires; Primates; Haplorrhini; Platyrrhini; Cebidae; Cebinae; Cebus.
A0A402DQ26	Cellulomonas biazotea	1350149150	ubiquitin~fn3	PF00240 PF00041	Bacteria; Actinobacteria; Micrococcales; Cellulomonadaceae; Cellulomonas.
A0A401V1S2	Cellulomonas sp. TKZ-21	1350149150	ubiquitin~fn3	PF00240 PF00041	Bacteria; Actinobacteria; Micrococcales; Cellulomonadaceae; Cellulomonas.
A0A1Q3AZ27	Cephalotus follicularis (Albany pitcher plant)	1434187759	ubiquitin~Ribosomal_S27	PF00240 PF01599	Eukaryota; Viridiplantae; Streptophyta; Embryophyta; Tracheophyta; Spermatophyta; Magnoliopsida; eudicotyledons; Gunneridae; Pentapetalae; rosids; fabids; Oxalidales; Cephalotaceae; Cephalotus.
A0A1Q3B8B2	Cephalotus follicularis (Albany pitcher plant)	620380390	ubiquitin~ubiquitin	PF00240 PF00240	Eukaryota; Viridiplantae; Streptophyta; Embryophyta; Tracheophyta; Spermatophyta; Magnoliopsida; eudicotyledons; Gunneridae; Pentapetalae; rosids; fabids; Oxalidales; Cephalotaceae; Cephalotus.
A0A1Q3B9A7	Cephalotus follicularis (Albany pitcher plant)	3044031469	ubiquitin~ubiquitin~ubiquitin~ubiquitin~ubiquitin	PF00240 PF00240 PF00240 PF00240 PF00240	Eukaryota; Viridiplantae; Streptophyta; Embryophyta; Tracheophyta; Spermatophyta; Magnoliopsida; eudicotyledons; Gunneridae; Pentapetalae; rosids; fabids; Oxalidales; Cephalotaceae; Cephalotus.
A0A1Q3BIV9	Cephalotus follicularis (Albany pitcher plant)	1434187759	ubiquitin~Ribosomal_S27	PF00240 PF01599	Eukaryota; Viridiplantae; Streptophyta; Embryophyta; Tracheophyta; Spermatophyta; Magnoliopsida; eudicotyledons; Gunneridae; Pentapetalae; rosids; fabids; Oxalidales; Cephalotaceae; Cephalotus.
A0A1Q3BZY7	Cephalotus follicularis (Albany pitcher plant)	3961668806	ubiquitin~ubiquitin~ubiquitin~ubiquitin~ubiquitin~ubiquitin	PF00240 PF00240 PF00240 PF00240 PF00240 PF00240	Eukaryota; Viridiplantae; Streptophyta; Embryophyta; Tracheophyta; Spermatophyta; Magnoliopsida; eudicotyledons; Gunneridae; Pentapetalae; rosids; fabids; Oxalidales; Cephalotaceae; Cephalotus.
A0A1Q3C0A9	Cephalotus follicularis (Albany pitcher plant)	1016571548	ubiquitin~ubiquitin~ubiquitin~ubiquitin	PF00240 PF00240 PF00240 PF00240	Eukaryota; Viridiplantae; Streptophyta; Embryophyta; Tracheophyta; Spermatophyta; Magnoliopsida; eudicotyledons; Gunneridae; Pentapetalae; rosids; fabids; Oxalidales; Cephalotaceae; Cephalotus.
A0A1Q3D712	Cephalotus follicularis (Albany pitcher plant)	208332127	ubiquitin~ubiquitin~ubiquitin	PF00240 PF00240 PF00240	Eukaryota; Viridiplantae; Streptophyta; Embryophyta; Tracheophyta; Spermatophyta; Magnoliopsida; eudicotyledons; Gunneridae; Pentapetalae; rosids; fabids; Oxalidales; Cephalotaceae; Cephalotus.
A0A1Q3DBG9	Cephalotus follicularis (Albany pitcher plant)	3382203499	ubiquitin~Ribosomal_L40e	PF00240 PF01020	Eukaryota; Viridiplantae; Streptophyta; Embryophyta; Tracheophyta; Spermatophyta; Magnoliopsida; eudicotyledons; Gunneridae; Pentapetalae; rosids; fabids; Oxalidales; Cephalotaceae; Cephalotus.
A0A0P1BCG2	Ceraceosorus bombacis	1434187759	ubiquitin~Ribosomal_S27	PF00240 PF01599	Eukaryota; Fungi; Dikarya; Basidiomycota; Ustilaginomycotina; Exobasidiomycetes; Ceraceosorales; Ceraceosoraceae; Ceraceosorus.
A0A0P1BE24	Ceraceosorus bombacis	3906654524	ubiquitin~ubiquitin~zf-AN1	PF00240 PF00240 PF01428	Eukaryota; Fungi; Dikarya; Basidiomycota; Ustilaginomycotina; Exobasidiomycetes; Ceraceosorales; Ceraceosoraceae; Ceraceosorus.
A0A0P1BEL5	Ceraceosorus bombacis	1016571548	ubiquitin~ubiquitin~ubiquitin~ubiquitin	PF00240 PF00240 PF00240 PF00240	Eukaryota; Fungi; Dikarya; Basidiomycota; Ustilaginomycotina; Exobasidiomycetes; Ceraceosorales; Ceraceosoraceae; Ceraceosorus.
A0A0P1BRH1	Ceraceosorus bombacis	3382203499	ubiquitin~Ribosomal_L40e	PF00240 PF01020	Eukaryota; Fungi; Dikarya; Basidiomycota; Ustilaginomycotina; Exobasidiomycetes; Ceraceosorales; Ceraceosoraceae; Ceraceosorus.
A0A316VQE2	Ceraceosorus guamensis	1434187759	ubiquitin~Ribosomal_S27	PF00240 PF01599	Eukaryota; Fungi; Dikarya; Basidiomycota; Ustilaginomycotina; Exobasidiomycetes; Ceraceosorales; Ceraceosoraceae; Ceraceosorus.
A0A316VSI8	Ceraceosorus guamensis	2360241466	ubiquitin	PF00240	Eukaryota; Fungi; Dikarya; Basidiomycota; Ustilaginomycotina; Exobasidiomycetes; Ceraceosorales; Ceraceosoraceae; Ceraceosorus.
A0A316VSW6	Ceraceosorus guamensis	1016571548	ubiquitin~ubiquitin~ubiquitin~ubiquitin	PF00240 PF00240 PF00240 PF00240	Eukaryota; Fungi; Dikarya; Basidiomycota; Ustilaginomycotina; Exobasidiomycetes; Ceraceosorales; Ceraceosoraceae; Ceraceosorus.
A0A316VYI9	Ceraceosorus guamensis	3906654524	ubiquitin~ubiquitin~zf-AN1	PF00240 PF00240 PF01428	Eukaryota; Fungi; Dikarya; Basidiomycota; Ustilaginomycotina; Exobasidiomycetes; Ceraceosorales; Ceraceosoraceae; Ceraceosorus.
A0A2C5WW13	Ceratocystis fimbriata CBS 114723	1434187759	ubiquitin~Ribosomal_S27	PF00240 PF01599	Eukaryota; Fungi; Dikarya; Ascomycota; Pezizomycotina; Sordariomycetes; Hypocreomycetidae; Microascales; Ceratocystidaceae; Ceratocystis.
A0A2C5WYI8	Ceratocystis fimbriata CBS 114723	3382203499	ubiquitin~Ribosomal_L40e	PF00240 PF01020	Eukaryota; Fungi; Dikarya; Ascomycota; Pezizomycotina; Sordariomycetes; Hypocreomycetidae; Microascales; Ceratocystidaceae; Ceratocystis.
A0A2C5X3X4	Ceratocystis fimbriata CBS 114723	1016571548	ubiquitin~ubiquitin~ubiquitin~ubiquitin	PF00240 PF00240 PF00240 PF00240	Eukaryota; Fungi; Dikarya; Ascomycota; Pezizomycotina; Sordariomycetes; Hypocreomycetidae; Microascales; Ceratocystidaceae; Ceratocystis.
A0A2K5KPD7	Cercocebus atys (Sooty mangabey) (Cercocebus torquatus atys)	620380390	ubiquitin~ubiquitin	PF00240 PF00240	Eukaryota; Metazoa; Chordata; Craniata; Vertebrata; Euteleostomi; Mammalia; Eutheria; Euarchontoglires; Primates; Haplorrhini; Catarrhini; Cercopithecidae; Cercopithecinae; Cercocebus.
A0A2K5KZK1	Cercocebus atys (Sooty mangabey) (Cercocebus torquatus atys)	2360241466	ubiquitin	PF00240	Eukaryota; Metazoa; Chordata; Craniata; Vertebrata; Euteleostomi; Mammalia; Eutheria; Euarchontoglires; Primates; Haplorrhini; Catarrhini; Cercopithecidae; Cercopithecinae; Cercocebus.
A0A2K5L2E1	Cercocebus atys (Sooty mangabey) (Cercocebus torquatus atys)	1434187759	ubiquitin~Ribosomal_S27	PF00240 PF01599	Eukaryota; Metazoa; Chordata; Craniata; Vertebrata; Euteleostomi; Mammalia; Eutheria; Euarchontoglires; Primates; Haplorrhini; Catarrhini; Cercopithecidae; Cercopithecinae; Cercocebus.
A0A2K5L387	Cercocebus atys (Sooty mangabey) (Cercocebus torquatus atys)	3382203499	ubiquitin~Ribosomal_L40e	PF00240 PF01020	Eukaryota; Metazoa; Chordata; Craniata; Vertebrata; Euteleostomi; Mammalia; Eutheria; Euarchontoglires; Primates; Haplorrhini; Catarrhini; Cercopithecidae; Cercopithecinae; Cercocebus.
A0A2K5LUZ1	Cercocebus atys (Sooty mangabey) (Cercocebus torquatus atys)	4185176335	KxDL~ubiquitin~Ribosomal_L40e	PF10241 PF00240 PF01020	Eukaryota; Metazoa; Chordata; Craniata; Vertebrata; Euteleostomi; Mammalia; Eutheria; Euarchontoglires; Primates; Haplorrhini; Catarrhini; Cercopithecidae; Cercopithecinae; Cercocebus.
A0A2K5LV11	Cercocebus atys (Sooty mangabey) (Cercocebus torquatus atys)	803173435	ubiquitin~Ribosomal_L40e~Ribosomal_L40e	PF00240 PF01020 PF01020	Eukaryota; Metazoa; Chordata; Craniata; Vertebrata; Euteleostomi; Mammalia; Eutheria; Euarchontoglires; Primates; Haplorrhini; Catarrhini; Cercopithecidae; Cercopithecinae; Cercocebus.
A0A2K5M102	Cercocebus atys (Sooty mangabey) (Cercocebus torquatus atys)	208332127	ubiquitin~ubiquitin~ubiquitin	PF00240 PF00240 PF00240	Eukaryota; Metazoa; Chordata; Craniata; Vertebrata; Euteleostomi; Mammalia; Eutheria; Euarchontoglires; Primates; Haplorrhini; Catarrhini; Cercopithecidae; Cercopithecinae; Cercocebus.
A0A2K5NCE0	Cercocebus atys (Sooty mangabey) (Cercocebus torquatus atys)	1434187759	ubiquitin~Ribosomal_S27	PF00240 PF01599	Eukaryota; Metazoa; Chordata; Craniata; Vertebrata; Euteleostomi; Mammalia; Eutheria; Euarchontoglires; Primates; Haplorrhini; Catarrhini; Cercopithecidae; Cercopithecinae; Cercocebus.
A0A2K5NW25	Cercocebus atys (Sooty mangabey) (Cercocebus torquatus atys)	2360241466	ubiquitin	PF00240	Eukaryota; Metazoa; Chordata; Craniata; Vertebrata; Euteleostomi; Mammalia; Eutheria; Euarchontoglires; Primates; Haplorrhini; Catarrhini; Cercopithecidae; Cercopithecinae; Cercocebus.
A0A2K5NW31	Cercocebus atys (Sooty mangabey) (Cercocebus torquatus atys)	1434187759	ubiquitin~Ribosomal_S27	PF00240 PF01599	Eukaryota; Metazoa; Chordata; Craniata; Vertebrata; Euteleostomi; Mammalia; Eutheria; Euarchontoglires; Primates; Haplorrhini; Catarrhini; Cercopithecidae; Cercopithecinae; Cercocebus.
A0A2K5P1M6	Cercocebus atys (Sooty mangabey) (Cercocebus torquatus atys)	3382203499	ubiquitin~Ribosomal_L40e	PF00240 PF01020	Eukaryota; Metazoa; Chordata; Craniata; Vertebrata; Euteleostomi; Mammalia; Eutheria; Euarchontoglires; Primates; Haplorrhini; Catarrhini; Cercopithecidae; Cercopithecinae; Cercocebus.
A0A2S6C2B1	Cercospora berteroae	1434187759	ubiquitin~Ribosomal_S27	PF00240 PF01599	Eukaryota; Fungi; Dikarya; Ascomycota; Pezizomycotina; Dothideomycetes; Dothideomycetidae; Capnodiales; Mycosphaerellaceae; Cercospora.
A0A2S6CGR4	Cercospora berteroae	3382203499	ubiquitin~Ribosomal_L40e	PF00240 PF01020	Eukaryota; Fungi; Dikarya; Ascomycota; Pezizomycotina; Dothideomycetes; Dothideomycetidae; Capnodiales; Mycosphaerellaceae; Cercospora.
A0A2S6CMV7	Cercospora berteroae	208332127	ubiquitin~ubiquitin~ubiquitin	PF00240 PF00240 PF00240	Eukaryota; Fungi; Dikarya; Ascomycota; Pezizomycotina; Dothideomycetes; Dothideomycetidae; Capnodiales; Mycosphaerellaceae; Cercospora.
A0A2G5HPS2	Cercospora beticola (Sugarbeet leaf spot fungus)	208332127	ubiquitin~ubiquitin~ubiquitin	PF00240 PF00240 PF00240	Eukaryota; Fungi; Dikarya; Ascomycota; Pezizomycotina; Dothideomycetes; Dothideomycetidae; Capnodiales; Mycosphaerellaceae; Cercospora.
A0A2G5HV41	Cercospora beticola (Sugarbeet leaf spot fungus)	1434187759	ubiquitin~Ribosomal_S27	PF00240 PF01599	Eukaryota; Fungi; Dikarya; Ascomycota; Pezizomycotina; Dothideomycetes; Dothideomycetidae; Capnodiales; Mycosphaerellaceae; Cercospora.
M2QQD8	Ceriporiopsis subvermispora (strain B) (White-rot fungus) (Gelatoporia subvermispora)	1434187759	ubiquitin~Ribosomal_S27	PF00240 PF01599	Eukaryota; Fungi; Dikarya; Basidiomycota; Agaricomycotina; Agaricomycetes; Polyporales; Gelatoporiaceae; Gelatoporia.
M2RS96	Ceriporiopsis subvermispora (strain B) (White-rot fungus) (Gelatoporia subvermispora)	3961668806	ubiquitin~ubiquitin~ubiquitin~ubiquitin~ubiquitin~ubiquitin	PF00240 PF00240 PF00240 PF00240 PF00240 PF00240	Eukaryota; Fungi; Dikarya; Basidiomycota; Agaricomycotina; Agaricomycetes; Polyporales; Gelatoporiaceae; Gelatoporia.
Q2GPX7	Chaetomium globosum (strain ATCC 6205 / CBS 148.51 / DSM 1962 / NBRC 6347 / NRRL 1970) (Soil fungus)	2360241466	ubiquitin	PF00240	Eukaryota; Fungi; Dikarya; Ascomycota; Pezizomycotina; Sordariomycetes; Sordariomycetidae; Sordariales; Chaetomiaceae; Chaetomium.
Q2GSE5	Chaetomium globosum (strain ATCC 6205 / CBS 148.51 / DSM 1962 / NBRC 6347 / NRRL 1970) (Soil fungus)	1016571548	ubiquitin~ubiquitin~ubiquitin~ubiquitin	PF00240 PF00240 PF00240 PF00240	Eukaryota; Fungi; Dikarya; Ascomycota; Pezizomycotina; Sordariomycetes; Sordariomycetidae; Sordariales; Chaetomiaceae; Chaetomium.
G0S2X5	Chaetomium thermophilum (strain DSM 1495 / CBS 144.50 / IMI 039719)	1434187759	ubiquitin~Ribosomal_S27	PF00240 PF01599	Eukaryota; Fungi; Dikarya; Ascomycota; Pezizomycotina; Sordariomycetes; Sordariomycetidae; Sordariales; Chaetomiaceae; Chaetomium.
G0S8G4	Chaetomium thermophilum (strain DSM 1495 / CBS 144.50 / IMI 039719)	3193992953	zf-RRN7~ubiquitin~Ribosomal_L40e	PF11781 PF00240 PF01020	Eukaryota; Fungi; Dikarya; Ascomycota; Pezizomycotina; Sordariomycetes; Sordariomycetidae; Sordariales; Chaetomiaceae; Chaetomium.
G0SA75	Chaetomium thermophilum (strain DSM 1495 / CBS 144.50 / IMI 039719)	1016571548	ubiquitin~ubiquitin~ubiquitin~ubiquitin	PF00240 PF00240 PF00240 PF00240	Eukaryota; Fungi; Dikarya; Ascomycota; Pezizomycotina; Sordariomycetes; Sordariomycetidae; Sordariales; Chaetomiaceae; Chaetomium.
A0A388K9Z6	Chara braunii (Braun's stonewort)	1434187759	ubiquitin~Ribosomal_S27	PF00240 PF01599	Eukaryota; Viridiplantae; Streptophyta; Charophyceae; Charales; Characeae; Chara.
A0A388KAF7	Chara braunii (Braun's stonewort)	3382203499	ubiquitin~Ribosomal_L40e	PF00240 PF01020	Eukaryota; Viridiplantae; Streptophyta; Charophyceae; Charales; Characeae; Chara.
A0A388KC40	Chara braunii (Braun's stonewort)	3382203499	ubiquitin~Ribosomal_L40e	PF00240 PF01020	Eukaryota; Viridiplantae; Streptophyta; Charophyceae; Charales; Characeae; Chara.
A0A388KRF2	Chara braunii (Braun's stonewort)	1434187759	ubiquitin~Ribosomal_S27	PF00240 PF01599	Eukaryota; Viridiplantae; Streptophyta; Charophyceae; Charales; Characeae; Chara.
A0A388KVR7	Chara braunii (Braun's stonewort)	3044031469	ubiquitin~ubiquitin~ubiquitin~ubiquitin~ubiquitin	PF00240 PF00240 PF00240 PF00240 PF00240	Eukaryota; Viridiplantae; Streptophyta; Charophyceae; Charales; Characeae; Chara.
A0A388KVR8	Chara braunii (Braun's stonewort)	3961668806	ubiquitin~ubiquitin~ubiquitin~ubiquitin~ubiquitin~ubiquitin	PF00240 PF00240 PF00240 PF00240 PF00240 PF00240	Eukaryota; Viridiplantae; Streptophyta; Charophyceae; Charales; Characeae; Chara.
A0A388M7H0	Chara braunii (Braun's stonewort)	1434187759	ubiquitin~Ribosomal_S27	PF00240 PF01599	Eukaryota; Viridiplantae; Streptophyta; Charophyceae; Charales; Characeae; Chara.
A0A388M8C4	Chara braunii (Braun's stonewort)	2360241466	ubiquitin	PF00240	Eukaryota; Viridiplantae; Streptophyta; Charophyceae; Charales; Characeae; Chara.
A0A0A0A481	Charadrius vociferus (Killdeer) (Aegialitis vocifera)	208332127	ubiquitin~ubiquitin~ubiquitin	PF00240 PF00240 PF00240	Eukaryota; Metazoa; Chordata; Craniata; Vertebrata; Euteleostomi; Archelosauria; Archosauria; Dinosauria; Saurischia; Theropoda; Coelurosauria; Aves; Neognathae; Charadriiformes; Charadriidae; Charadrius.
A0A0A0AEJ7	Charadrius vociferus (Killdeer) (Aegialitis vocifera)	208332127	ubiquitin~ubiquitin~ubiquitin	PF00240 PF00240 PF00240	Eukaryota; Metazoa; Chordata; Craniata; Vertebrata; Euteleostomi; Archelosauria; Archosauria; Dinosauria; Saurischia; Theropoda; Coelurosauria; Aves; Neognathae; Charadriiformes; Charadriidae; Charadrius.
A0A0A0AI19	Charadrius vociferus (Killdeer) (Aegialitis vocifera)	1434187759	ubiquitin~Ribosomal_S27	PF00240 PF01599	Eukaryota; Metazoa; Chordata; Craniata; Vertebrata; Euteleostomi; Archelosauria; Archosauria; Dinosauria; Saurischia; Theropoda; Coelurosauria; Aves; Neognathae; Charadriiformes; Charadriidae; Charadrius.
M7AU69	Chelonia mydas (Green sea-turtle) (Chelonia agassizi)	620380390	ubiquitin~ubiquitin	PF00240 PF00240	Eukaryota; Metazoa; Chordata; Craniata; Vertebrata; Euteleostomi; Archelosauria; Testudines; Cryptodira; Durocryptodira; Americhelydia; Chelonioidea; Cheloniidae; Chelonia.
A0A249Y6P1	Cherax quadricarinatus iridovirus	2360241466	ubiquitin	PF00240	Viruses; Iridoviridae; unclassified Iridoviridae.
A0A3S2P4W0	Chilo suppressalis (Asiatic rice borer moth)	1434187759	ubiquitin~Ribosomal_S27	PF00240 PF01599	Eukaryota; Metazoa; Ecdysozoa; Arthropoda; Hexapoda; Insecta; Pterygota; Neoptera; Holometabola; Lepidoptera; Glossata; Ditrysia; Pyraloidea; Crambidae; Crambinae; Chilo.
A0A437B6M0	Chilo suppressalis (Asiatic rice borer moth)	3382203499	ubiquitin~Ribosomal_L40e	PF00240 PF01020	Eukaryota; Metazoa; Ecdysozoa; Arthropoda; Hexapoda; Insecta; Pterygota; Neoptera; Holometabola; Lepidoptera; Glossata; Ditrysia; Pyraloidea; Crambidae; Crambinae; Chilo.
A0A401RGE9	Chiloscyllium punctatum (Brownbanded bambooshark) (Hemiscyllium punctatum)	3382203499	ubiquitin~Ribosomal_L40e	PF00240 PF01020	Eukaryota; Metazoa; Chordata; Craniata; Vertebrata; Chondrichthyes; Elasmobranchii; Galeomorphii; Galeoidea; Orectolobiformes; Hemiscylliidae; Chiloscyllium.
A0A401SDI4	Chiloscyllium punctatum (Brownbanded bambooshark) (Hemiscyllium punctatum)	1434187759	ubiquitin~Ribosomal_S27	PF00240 PF01599	Eukaryota; Metazoa; Chordata; Craniata; Vertebrata; Chondrichthyes; Elasmobranchii; Galeomorphii; Galeoidea; Orectolobiformes; Hemiscylliidae; Chiloscyllium.
A0A250XDL8	Chlamydomonas eustigma	620380390	ubiquitin~ubiquitin	PF00240 PF00240	Eukaryota; Viridiplantae; Chlorophyta; Chlorophyceae; Chlamydomonadales; Chlamydomonadaceae; Chlamydomonas.
A0A250XRM7	Chlamydomonas eustigma	620380390	ubiquitin~ubiquitin	PF00240 PF00240	Eukaryota; Viridiplantae; Chlorophyta; Chlorophyceae; Chlamydomonadales; Chlamydomonadaceae; Chlamydomonas.
A0A2K3D796	Chlamydomonas reinhardtii (Chlamydomonas smithii)	1028502377	ubiquitin~ubiquitin~ubiquitin~ubiquitin~ubiquitin~ubiquitin~ubiquitin~ubiquitin~ubiquitin	PF00240 PF00240 PF00240 PF00240 PF00240 PF00240 PF00240 PF00240 PF00240	Eukaryota; Viridiplantae; Chlorophyta; Chlorophyceae; Chlamydomonadales; Chlamydomonadaceae; Chlamydomonas.
A8IZZ4	Chlamydomonas reinhardtii (Chlamydomonas smithii)	620380390	ubiquitin~ubiquitin	PF00240 PF00240	Eukaryota; Viridiplantae; Chlorophyta; Chlorophyceae; Chlamydomonadales; Chlamydomonadaceae; Chlamydomonas.
A8JCX9	Chlamydomonas reinhardtii (Chlamydomonas smithii)	3382203499	ubiquitin~Ribosomal_L40e	PF00240 PF01020	Eukaryota; Viridiplantae; Chlorophyta; Chlorophyceae; Chlamydomonadales; Chlamydomonadaceae; Chlamydomonas.
A0A3L8RV30	Chloebia gouldiae (Gouldian finch) (Erythrura gouldiae)	3382203499	ubiquitin~Ribosomal_L40e	PF00240 PF01020	Eukaryota; Metazoa; Chordata; Craniata; Vertebrata; Euteleostomi; Archelosauria; Archosauria; Dinosauria; Saurischia; Theropoda; Coelurosauria; Aves; Neognathae; Passeriformes; Passeroidea; Estrildidae; Erythrura.
A0A3L8S4I3	Chloebia gouldiae (Gouldian finch) (Erythrura gouldiae)	620380390	ubiquitin~ubiquitin	PF00240 PF00240	Eukaryota; Metazoa; Chordata; Craniata; Vertebrata; Euteleostomi; Archelosauria; Archosauria; Dinosauria; Saurischia; Theropoda; Coelurosauria; Aves; Neognathae; Passeriformes; Passeroidea; Estrildidae; Erythrura.
A0A3L8S4X9	Chloebia gouldiae (Gouldian finch) (Erythrura gouldiae)	620380390	ubiquitin~ubiquitin	PF00240 PF00240	Eukaryota; Metazoa; Chordata; Craniata; Vertebrata; Euteleostomi; Archelosauria; Archosauria; Dinosauria; Saurischia; Theropoda; Coelurosauria; Aves; Neognathae; Passeriformes; Passeroidea; Estrildidae; Erythrura.
A0A3L8SST7	Chloebia gouldiae (Gouldian finch) (Erythrura gouldiae)	1434187759	ubiquitin~Ribosomal_S27	PF00240 PF01599	Eukaryota; Metazoa; Chordata; Craniata; Vertebrata; Euteleostomi; Archelosauria; Archosauria; Dinosauria; Saurischia; Theropoda; Coelurosauria; Aves; Neognathae; Passeriformes; Passeroidea; Estrildidae; Erythrura.
A0A2P6THD4	Chlorella sorokiniana (Freshwater green alga)	2360241466	ubiquitin	PF00240	Eukaryota; Viridiplantae; Chlorophyta; Trebouxiophyceae; Chlorellales; Chlorellaceae; Chlorella clade; Chlorella.
A0A2P6TMC8	Chlorella sorokiniana (Freshwater green alga)	551890262	ubiquitin~Telomere_Sde2_2	PF00240 PF13297	Eukaryota; Viridiplantae; Chlorophyta; Trebouxiophyceae; Chlorellales; Chlorellaceae; Chlorella clade; Chlorella.
A0A2P6TMP8	Chlorella sorokiniana (Freshwater green alga)	1284114415	ubiquitin~NDUFA12	PF00240 PF05071	Eukaryota; Viridiplantae; Chlorophyta; Trebouxiophyceae; Chlorellales; Chlorellaceae; Chlorella clade; Chlorella.
A0A2P6TN85	Chlorella sorokiniana (Freshwater green alga)	1763952134	Mito_carr~Mito_carr~Mito_carr~ubiquitin~ubiquitin~ubiquitin~ubiquitin~ubiquitin	PF00153 PF00153 PF00153 PF00240 PF00240 PF00240 PF00240 PF00240	Eukaryota; Viridiplantae; Chlorophyta; Trebouxiophyceae; Chlorellales; Chlorellaceae; Chlorella clade; Chlorella.
A0A2P6TN86	Chlorella sorokiniana (Freshwater green alga)	1763952134	Mito_carr~Mito_carr~Mito_carr~ubiquitin~ubiquitin~ubiquitin~ubiquitin~ubiquitin	PF00153 PF00153 PF00153 PF00240 PF00240 PF00240 PF00240 PF00240	Eukaryota; Viridiplantae; Chlorophyta; Trebouxiophyceae; Chlorellales; Chlorellaceae; Chlorella clade; Chlorella.
A0A2P6TPU3	Chlorella sorokiniana (Freshwater green alga)	3044031469	ubiquitin~ubiquitin~ubiquitin~ubiquitin~ubiquitin	PF00240 PF00240 PF00240 PF00240 PF00240	Eukaryota; Viridiplantae; Chlorophyta; Trebouxiophyceae; Chlorellales; Chlorellaceae; Chlorella clade; Chlorella.
A0A2P6TQX3	Chlorella sorokiniana (Freshwater green alga)	3382203499	ubiquitin~Ribosomal_L40e	PF00240 PF01020	Eukaryota; Viridiplantae; Chlorophyta; Trebouxiophyceae; Chlorellales; Chlorellaceae; Chlorella clade; Chlorella.
E1Z5I7	Chlorella variabilis (Green alga)	208332127	ubiquitin~ubiquitin~ubiquitin	PF00240 PF00240 PF00240	Eukaryota; Viridiplantae; Chlorophyta; Trebouxiophyceae; Chlorellales; Chlorellaceae; Chlorella clade; Chlorella.
E1ZCE0	Chlorella variabilis (Green alga)	2090945658	Mito_carr~ubiquitin~ubiquitin~ubiquitin~Mito_carr~Mito_carr~ubiquitin~ubiquitin~ubiquitin~ubiquitin~ubiquitin	PF00153 PF00240 PF00240 PF00240 PF00153 PF00153 PF00240 PF00240 PF00240 PF00240 PF00240	Eukaryota; Viridiplantae; Chlorophyta; Trebouxiophyceae; Chlorellales; Chlorellaceae; Chlorella clade; Chlorella.
E1ZK88	Chlorella variabilis (Green alga)	2360241466	ubiquitin	PF00240	Eukaryota; Viridiplantae; Chlorophyta; Trebouxiophyceae; Chlorellales; Chlorellaceae; Chlorella clade; Chlorella.
A0A0D9QZ56	Chlorocebus sabaeus (Green monkey) (Cercopithecus sabaeus)	3382203499	ubiquitin~Ribosomal_L40e	PF00240 PF01020	Eukaryota; Metazoa; Chordata; Craniata; Vertebrata; Euteleostomi; Mammalia; Eutheria; Euarchontoglires; Primates; Haplorrhini; Catarrhini; Cercopithecidae; Cercopithecinae; Chlorocebus.
A0A0D9R8X7	Chlorocebus sabaeus (Green monkey) (Cercopithecus sabaeus)	620380390	ubiquitin~ubiquitin	PF00240 PF00240	Eukaryota; Metazoa; Chordata; Craniata; Vertebrata; Euteleostomi; Mammalia; Eutheria; Euarchontoglires; Primates; Haplorrhini; Catarrhini; Cercopithecidae; Cercopithecinae; Chlorocebus.
A0A0D9RNT7	Chlorocebus sabaeus (Green monkey) (Cercopithecus sabaeus)	1434187759	ubiquitin~Ribosomal_S27	PF00240 PF01599	Eukaryota; Metazoa; Chordata; Craniata; Vertebrata; Euteleostomi; Mammalia; Eutheria; Euarchontoglires; Primates; Haplorrhini; Catarrhini; Cercopithecidae; Cercopithecinae; Chlorocebus.
A0A0D9S5B0	Chlorocebus sabaeus (Green monkey) (Cercopithecus sabaeus)	208332127	ubiquitin~ubiquitin~ubiquitin	PF00240 PF00240 PF00240	Eukaryota; Metazoa; Chordata; Craniata; Vertebrata; Euteleostomi; Mammalia; Eutheria; Euarchontoglires; Primates; Haplorrhini; Catarrhini; Cercopithecidae; Cercopithecinae; Chlorocebus.
A0A0D9S9N6	Chlorocebus sabaeus (Green monkey) (Cercopithecus sabaeus)	1434187759	ubiquitin~Ribosomal_S27	PF00240 PF01599	Eukaryota; Metazoa; Chordata; Craniata; Vertebrata; Euteleostomi; Mammalia; Eutheria; Euarchontoglires; Primates; Haplorrhini; Catarrhini; Cercopithecidae; Cercopithecinae; Chlorocebus.
A0A0D9SA76	Chlorocebus sabaeus (Green monkey) (Cercopithecus sabaeus)	1434187759	ubiquitin~Ribosomal_S27	PF00240 PF01599	Eukaryota; Metazoa; Chordata; Craniata; Vertebrata; Euteleostomi; Mammalia; Eutheria; Euarchontoglires; Primates; Haplorrhini; Catarrhini; Cercopithecidae; Cercopithecinae; Chlorocebus.
A0A0D9SC55	Chlorocebus sabaeus (Green monkey) (Cercopithecus sabaeus)	3382203499	ubiquitin~Ribosomal_L40e	PF00240 PF01020	Eukaryota; Metazoa; Chordata; Craniata; Vertebrata; Euteleostomi; Mammalia; Eutheria; Euarchontoglires; Primates; Haplorrhini; Catarrhini; Cercopithecidae; Cercopithecinae; Chlorocebus.
A0A3N4IUF7	Choiromyces venosus 120613-1	3906654524	ubiquitin~ubiquitin~zf-AN1	PF00240 PF00240 PF01428	Eukaryota; Fungi; Dikarya; Ascomycota; Pezizomycotina; Pezizomycetes; Pezizales; Tuberaceae; Choiromyces.
A0A3N4IUI0	Choiromyces venosus 120613-1	1016571548	ubiquitin~ubiquitin~ubiquitin~ubiquitin	PF00240 PF00240 PF00240 PF00240	Eukaryota; Fungi; Dikarya; Ascomycota; Pezizomycotina; Pezizomycetes; Pezizales; Tuberaceae; Choiromyces.
A0A3N4JBJ0	Choiromyces venosus 120613-1	1016571548	ubiquitin~ubiquitin~ubiquitin~ubiquitin	PF00240 PF00240 PF00240 PF00240	Eukaryota; Fungi; Dikarya; Ascomycota; Pezizomycotina; Pezizomycetes; Pezizales; Tuberaceae; Choiromyces.
A0A3N4JL19	Choiromyces venosus 120613-1	1434187759	ubiquitin~Ribosomal_S27	PF00240 PF01599	Eukaryota; Fungi; Dikarya; Ascomycota; Pezizomycotina; Pezizomycetes; Pezizales; Tuberaceae; Choiromyces.
A0A3N4JP38	Choiromyces venosus 120613-1	3382203499	ubiquitin~Ribosomal_L40e	PF00240 PF01020	Eukaryota; Fungi; Dikarya; Ascomycota; Pezizomycotina; Pezizomycetes; Pezizales; Tuberaceae; Choiromyces.
R7QQT8	Chondrus crispus (Carrageen Irish moss) (Polymorpha crispa)	3382203499	ubiquitin~Ribosomal_L40e	PF00240 PF01020	Eukaryota; Rhodophyta; Florideophyceae; Rhodymeniophycidae; Gigartinales; Gigartinaceae; Chondrus.
R4ZDV5	Choristoneura biennis entomopoxvirus (CbEPV)	2360241466	ubiquitin	PF00240	Viruses; Poxviridae; Entomopoxvirinae; Betaentomopoxvirus.
Q8B585	Choristoneura fumiferana granulovirus (CfGV)	2360241466	ubiquitin	PF00240	Viruses; Baculoviridae; Betabaculovirus.
R4ZFN9	Choristoneura rosaceana entomopoxvirus 'L'	2360241466	ubiquitin	PF00240	Viruses; Poxviridae; Entomopoxvirinae; Betaentomopoxvirus.
A0A0N9QAB0	Chrysochromulina ericina virus (CeV01)	2360241466	ubiquitin	PF00240	Viruses; Phycodnaviridae; unclassified Phycodnaviridae.
A0A1S2XK07	Cicer arietinum (Chickpea) (Garbanzo)	1434187759	ubiquitin~Ribosomal_S27	PF00240 PF01599	Eukaryota; Viridiplantae; Streptophyta; Embryophyta; Tracheophyta; Spermatophyta; Magnoliopsida; eudicotyledons; Gunneridae; Pentapetalae; rosids; fabids; Fabales; Fabaceae; Papilionoideae; 50 kb inversion clade; NPAAA clade; Hologalegina; IRL clade; Cicereae; Cicer.
A0A1S2XTE5	Cicer arietinum (Chickpea) (Garbanzo)	3382203499	ubiquitin~Ribosomal_L40e	PF00240 PF01020	Eukaryota; Viridiplantae; Streptophyta; Embryophyta; Tracheophyta; Spermatophyta; Magnoliopsida; eudicotyledons; Gunneridae; Pentapetalae; rosids; fabids; Fabales; Fabaceae; Papilionoideae; 50 kb inversion clade; NPAAA clade; Hologalegina; IRL clade; Cicereae; Cicer.
A0A1S2Y0R6	Cicer arietinum (Chickpea) (Garbanzo)	620380390	ubiquitin~ubiquitin	PF00240 PF00240	Eukaryota; Viridiplantae; Streptophyta; Embryophyta; Tracheophyta; Spermatophyta; Magnoliopsida; eudicotyledons; Gunneridae; Pentapetalae; rosids; fabids; Fabales; Fabaceae; Papilionoideae; 50 kb inversion clade; NPAAA clade; Hologalegina; IRL clade; Cicereae; Cicer.
A0A1S2Y9Q2	Cicer arietinum (Chickpea) (Garbanzo)	620380390	ubiquitin~ubiquitin	PF00240 PF00240	Eukaryota; Viridiplantae; Streptophyta; Embryophyta; Tracheophyta; Spermatophyta; Magnoliopsida; eudicotyledons; Gunneridae; Pentapetalae; rosids; fabids; Fabales; Fabaceae; Papilionoideae; 50 kb inversion clade; NPAAA clade; Hologalegina; IRL clade; Cicereae; Cicer.
A0A1S2YK18	Cicer arietinum (Chickpea) (Garbanzo)	620380390	ubiquitin~ubiquitin	PF00240 PF00240	Eukaryota; Viridiplantae; Streptophyta; Embryophyta; Tracheophyta; Spermatophyta; Magnoliopsida; eudicotyledons; Gunneridae; Pentapetalae; rosids; fabids; Fabales; Fabaceae; Papilionoideae; 50 kb inversion clade; NPAAA clade; Hologalegina; IRL clade; Cicereae; Cicer.
A0A1S3EAV7	Cicer arietinum (Chickpea) (Garbanzo)	3961668806	ubiquitin~ubiquitin~ubiquitin~ubiquitin~ubiquitin~ubiquitin	PF00240 PF00240 PF00240 PF00240 PF00240 PF00240	Eukaryota; Viridiplantae; Streptophyta; Embryophyta; Tracheophyta; Spermatophyta; Magnoliopsida; eudicotyledons; Gunneridae; Pentapetalae; rosids; fabids; Fabales; Fabaceae; Papilionoideae; 50 kb inversion clade; NPAAA clade; Hologalegina; IRL clade; Cicereae; Cicer.
A0A1S3EB02	Cicer arietinum (Chickpea) (Garbanzo)	3044031469	ubiquitin~ubiquitin~ubiquitin~ubiquitin~ubiquitin	PF00240 PF00240 PF00240 PF00240 PF00240	Eukaryota; Viridiplantae; Streptophyta; Embryophyta; Tracheophyta; Spermatophyta; Magnoliopsida; eudicotyledons; Gunneridae; Pentapetalae; rosids; fabids; Fabales; Fabaceae; Papilionoideae; 50 kb inversion clade; NPAAA clade; Hologalegina; IRL clade; Cicereae; Cicer.
A0A3Q7K769	Cicer arietinum (Chickpea) (Garbanzo)	3044031469	ubiquitin~ubiquitin~ubiquitin~ubiquitin~ubiquitin	PF00240 PF00240 PF00240 PF00240 PF00240	Eukaryota; Viridiplantae; Streptophyta; Embryophyta; Tracheophyta; Spermatophyta; Magnoliopsida; eudicotyledons; Gunneridae; Pentapetalae; rosids; fabids; Fabales; Fabaceae; Papilionoideae; 50 kb inversion clade; NPAAA clade; Hologalegina; IRL clade; Cicereae; Cicer.
A0A3Q7K7E3	Cicer arietinum (Chickpea) (Garbanzo)	643538498	ubiquitin~ubiquitin~ubiquitin~ubiquitin~ubiquitin~ubiquitin~ubiquitin	PF00240 PF00240 PF00240 PF00240 PF00240 PF00240 PF00240	Eukaryota; Viridiplantae; Streptophyta; Embryophyta; Tracheophyta; Spermatophyta; Magnoliopsida; eudicotyledons; Gunneridae; Pentapetalae; rosids; fabids; Fabales; Fabaceae; Papilionoideae; 50 kb inversion clade; NPAAA clade; Hologalegina; IRL clade; Cicereae; Cicer.
A0A3Q7K7I5	Cicer arietinum (Chickpea) (Garbanzo)	1434187759	ubiquitin~Ribosomal_S27	PF00240 PF01599	Eukaryota; Viridiplantae; Streptophyta; Embryophyta; Tracheophyta; Spermatophyta; Magnoliopsida; eudicotyledons; Gunneridae; Pentapetalae; rosids; fabids; Fabales; Fabaceae; Papilionoideae; 50 kb inversion clade; NPAAA clade; Hologalegina; IRL clade; Cicereae; Cicer.
A0A3S3N0C3	Cinnamomum micranthum f. kanehirae	643538498	ubiquitin~ubiquitin~ubiquitin~ubiquitin~ubiquitin~ubiquitin~ubiquitin	PF00240 PF00240 PF00240 PF00240 PF00240 PF00240 PF00240	Eukaryota; Viridiplantae; Streptophyta; Embryophyta; Tracheophyta; Spermatophyta; Magnoliopsida; Magnoliidae; Laurales; Lauraceae; Cinnamomum.
A0A3S3NVL3	Cinnamomum micranthum f. kanehirae	3961668806	ubiquitin~ubiquitin~ubiquitin~ubiquitin~ubiquitin~ubiquitin	PF00240 PF00240 PF00240 PF00240 PF00240 PF00240	Eukaryota; Viridiplantae; Streptophyta; Embryophyta; Tracheophyta; Spermatophyta; Magnoliopsida; Magnoliidae; Laurales; Lauraceae; Cinnamomum.
A0A3S3PCC1	Cinnamomum micranthum f. kanehirae	3382203499	ubiquitin~Ribosomal_L40e	PF00240 PF01020	Eukaryota; Viridiplantae; Streptophyta; Embryophyta; Tracheophyta; Spermatophyta; Magnoliopsida; Magnoliidae; Laurales; Lauraceae; Cinnamomum.
A0A443NQ58	Cinnamomum micranthum f. kanehirae	3961668806	ubiquitin~ubiquitin~ubiquitin~ubiquitin~ubiquitin~ubiquitin	PF00240 PF00240 PF00240 PF00240 PF00240 PF00240	Eukaryota; Viridiplantae; Streptophyta; Embryophyta; Tracheophyta; Spermatophyta; Magnoliopsida; Magnoliidae; Laurales; Lauraceae; Cinnamomum.
A0A443NQN4	Cinnamomum micranthum f. kanehirae	3382203499	ubiquitin~Ribosomal_L40e	PF00240 PF01020	Eukaryota; Viridiplantae; Streptophyta; Embryophyta; Tracheophyta; Spermatophyta; Magnoliopsida; Magnoliidae; Laurales; Lauraceae; Cinnamomum.
A0A443NTP6	Cinnamomum micranthum f. kanehirae	620380390	ubiquitin~ubiquitin	PF00240 PF00240	Eukaryota; Viridiplantae; Streptophyta; Embryophyta; Tracheophyta; Spermatophyta; Magnoliopsida; Magnoliidae; Laurales; Lauraceae; Cinnamomum.
A0A443P4Q2	Cinnamomum micranthum f. kanehirae	620380390	ubiquitin~ubiquitin	PF00240 PF00240	Eukaryota; Viridiplantae; Streptophyta; Embryophyta; Tracheophyta; Spermatophyta; Magnoliopsida; Magnoliidae; Laurales; Lauraceae; Cinnamomum.
A0A443PDQ1	Cinnamomum micranthum f. kanehirae	3382203499	ubiquitin~Ribosomal_L40e	PF00240 PF01020	Eukaryota; Viridiplantae; Streptophyta; Embryophyta; Tracheophyta; Spermatophyta; Magnoliopsida; Magnoliidae; Laurales; Lauraceae; Cinnamomum.
A0A443PJS3	Cinnamomum micranthum f. kanehirae	208332127	ubiquitin~ubiquitin~ubiquitin	PF00240 PF00240 PF00240	Eukaryota; Viridiplantae; Streptophyta; Embryophyta; Tracheophyta; Spermatophyta; Magnoliopsida; Magnoliidae; Laurales; Lauraceae; Cinnamomum.
A0A443PJW1	Cinnamomum micranthum f. kanehirae	208332127	ubiquitin~ubiquitin~ubiquitin	PF00240 PF00240 PF00240	Eukaryota; Viridiplantae; Streptophyta; Embryophyta; Tracheophyta; Spermatophyta; Magnoliopsida; Magnoliidae; Laurales; Lauraceae; Cinnamomum.
A0A443PRS0	Cinnamomum micranthum f. kanehirae	3961668806	ubiquitin~ubiquitin~ubiquitin~ubiquitin~ubiquitin~ubiquitin	PF00240 PF00240 PF00240 PF00240 PF00240 PF00240	Eukaryota; Viridiplantae; Streptophyta; Embryophyta; Tracheophyta; Spermatophyta; Magnoliopsida; Magnoliidae; Laurales; Lauraceae; Cinnamomum.
A0A1W2WKI9	Ciona intestinalis (Transparent sea squirt) (Ascidia intestinalis)	3382203499	ubiquitin~Ribosomal_L40e	PF00240 PF01020	Eukaryota; Metazoa; Chordata; Tunicata; Ascidiacea; Enterogona; Phlebobranchia; Cionidae; Ciona.
A0A1W3JRI0	Ciona intestinalis (Transparent sea squirt) (Ascidia intestinalis)	1434187759	ubiquitin~Ribosomal_S27	PF00240 PF01599	Eukaryota; Metazoa; Chordata; Tunicata; Ascidiacea; Enterogona; Phlebobranchia; Cionidae; Ciona.
F6VJQ1	Ciona intestinalis (Transparent sea squirt) (Ascidia intestinalis)	3044031469	ubiquitin~ubiquitin~ubiquitin~ubiquitin~ubiquitin	PF00240 PF00240 PF00240 PF00240 PF00240	Eukaryota; Metazoa; Chordata; Tunicata; Ascidiacea; Enterogona; Phlebobranchia; Cionidae; Ciona.
F6ZJN8	Ciona intestinalis (Transparent sea squirt) (Ascidia intestinalis)	3044031469	ubiquitin~ubiquitin~ubiquitin~ubiquitin~ubiquitin	PF00240 PF00240 PF00240 PF00240 PF00240	Eukaryota; Metazoa; Chordata; Tunicata; Ascidiacea; Enterogona; Phlebobranchia; Cionidae; Ciona.
H2YAB2	Ciona savignyi (Pacific transparent sea squirt)	1434187759	ubiquitin~Ribosomal_S27	PF00240 PF01599	Eukaryota; Metazoa; Chordata; Tunicata; Ascidiacea; Enterogona; Phlebobranchia; Cionidae; Ciona.
H2YEI0	Ciona savignyi (Pacific transparent sea squirt)	3382203499	ubiquitin~Ribosomal_L40e	PF00240 PF01020	Eukaryota; Metazoa; Chordata; Tunicata; Ascidiacea; Enterogona; Phlebobranchia; Cionidae; Ciona.
H2YEI1	Ciona savignyi (Pacific transparent sea squirt)	3382203499	ubiquitin~Ribosomal_L40e	PF00240 PF01020	Eukaryota; Metazoa; Chordata; Tunicata; Ascidiacea; Enterogona; Phlebobranchia; Cionidae; Ciona.
H2YEI2	Ciona savignyi (Pacific transparent sea squirt)	3382203499	ubiquitin~Ribosomal_L40e	PF00240 PF01020	Eukaryota; Metazoa; Chordata; Tunicata; Ascidiacea; Enterogona; Phlebobranchia; Cionidae; Ciona.
H2Z472	Ciona savignyi (Pacific transparent sea squirt)	3044031469	ubiquitin~ubiquitin~ubiquitin~ubiquitin~ubiquitin	PF00240 PF00240 PF00240 PF00240 PF00240	Eukaryota; Metazoa; Chordata; Tunicata; Ascidiacea; Enterogona; Phlebobranchia; Cionidae; Ciona.
H2Z473	Ciona savignyi (Pacific transparent sea squirt)	1016571548	ubiquitin~ubiquitin~ubiquitin~ubiquitin	PF00240 PF00240 PF00240 PF00240	Eukaryota; Metazoa; Chordata; Tunicata; Ascidiacea; Enterogona; Phlebobranchia; Cionidae; Ciona.
H2Z474	Ciona savignyi (Pacific transparent sea squirt)	1016571548	ubiquitin~ubiquitin~ubiquitin~ubiquitin	PF00240 PF00240 PF00240 PF00240	Eukaryota; Metazoa; Chordata; Tunicata; Ascidiacea; Enterogona; Phlebobranchia; Cionidae; Ciona.
H2Z475	Ciona savignyi (Pacific transparent sea squirt)	643538498	ubiquitin~ubiquitin~ubiquitin~ubiquitin~ubiquitin~ubiquitin~ubiquitin	PF00240 PF00240 PF00240 PF00240 PF00240 PF00240 PF00240	Eukaryota; Metazoa; Chordata; Tunicata; Ascidiacea; Enterogona; Phlebobranchia; Cionidae; Ciona.
H2Z476	Ciona savignyi (Pacific transparent sea squirt)	3044031469	ubiquitin~ubiquitin~ubiquitin~ubiquitin~ubiquitin	PF00240 PF00240 PF00240 PF00240 PF00240	Eukaryota; Metazoa; Chordata; Tunicata; Ascidiacea; Enterogona; Phlebobranchia; Cionidae; Ciona.
H2Z477	Ciona savignyi (Pacific transparent sea squirt)	3961668806	ubiquitin~ubiquitin~ubiquitin~ubiquitin~ubiquitin~ubiquitin	PF00240 PF00240 PF00240 PF00240 PF00240 PF00240	Eukaryota; Metazoa; Chordata; Tunicata; Ascidiacea; Enterogona; Phlebobranchia; Cionidae; Ciona.
H2Z479	Ciona savignyi (Pacific transparent sea squirt)	3961668806	ubiquitin~ubiquitin~ubiquitin~ubiquitin~ubiquitin~ubiquitin	PF00240 PF00240 PF00240 PF00240 PF00240 PF00240	Eukaryota; Metazoa; Chordata; Tunicata; Ascidiacea; Enterogona; Phlebobranchia; Cionidae; Ciona.
H2Z480	Ciona savignyi (Pacific transparent sea squirt)	3117974611	ubiquitin~ubiquitin~ubiquitin~ubiquitin~ubiquitin~ubiquitin~ubiquitin~ubiquitin~ubiquitin~ubiquitin	PF00240 PF00240 PF00240 PF00240 PF00240 PF00240 PF00240 PF00240 PF00240 PF00240	Eukaryota; Metazoa; Chordata; Tunicata; Ascidiacea; Enterogona; Phlebobranchia; Cionidae; Ciona.
H2Z481	Ciona savignyi (Pacific transparent sea squirt)	1896998170	ubiquitin~ubiquitin~ubiquitin~ubiquitin~ubiquitin~ubiquitin~ubiquitin~ubiquitin	PF00240 PF00240 PF00240 PF00240 PF00240 PF00240 PF00240 PF00240	Eukaryota; Metazoa; Chordata; Tunicata; Ascidiacea; Enterogona; Phlebobranchia; Cionidae; Ciona.
V4RT13	Citrus clementina	1434187759	ubiquitin~Ribosomal_S27	PF00240 PF01599	Eukaryota; Viridiplantae; Streptophyta; Embryophyta; Tracheophyta; Spermatophyta; Magnoliopsida; eudicotyledons; Gunneridae; Pentapetalae; rosids; malvids; Sapindales; Rutaceae; Aurantioideae; Citrus.
V4S7D9	Citrus clementina	3382203499	ubiquitin~Ribosomal_L40e	PF00240 PF01020	Eukaryota; Viridiplantae; Streptophyta; Embryophyta; Tracheophyta; Spermatophyta; Magnoliopsida; eudicotyledons; Gunneridae; Pentapetalae; rosids; malvids; Sapindales; Rutaceae; Aurantioideae; Citrus.
V4S8T0	Citrus clementina	620380390	ubiquitin~ubiquitin	PF00240 PF00240	Eukaryota; Viridiplantae; Streptophyta; Embryophyta; Tracheophyta; Spermatophyta; Magnoliopsida; eudicotyledons; Gunneridae; Pentapetalae; rosids; malvids; Sapindales; Rutaceae; Aurantioideae; Citrus.
V4SMZ3	Citrus clementina	3961668806	ubiquitin~ubiquitin~ubiquitin~ubiquitin~ubiquitin~ubiquitin	PF00240 PF00240 PF00240 PF00240 PF00240 PF00240	Eukaryota; Viridiplantae; Streptophyta; Embryophyta; Tracheophyta; Spermatophyta; Magnoliopsida; eudicotyledons; Gunneridae; Pentapetalae; rosids; malvids; Sapindales; Rutaceae; Aurantioideae; Citrus.
V4SN00	Citrus clementina	208332127	ubiquitin~ubiquitin~ubiquitin	PF00240 PF00240 PF00240	Eukaryota; Viridiplantae; Streptophyta; Embryophyta; Tracheophyta; Spermatophyta; Magnoliopsida; eudicotyledons; Gunneridae; Pentapetalae; rosids; malvids; Sapindales; Rutaceae; Aurantioideae; Citrus.
V4SRQ5	Citrus clementina	3382203499	ubiquitin~Ribosomal_L40e	PF00240 PF01020	Eukaryota; Viridiplantae; Streptophyta; Embryophyta; Tracheophyta; Spermatophyta; Magnoliopsida; eudicotyledons; Gunneridae; Pentapetalae; rosids; malvids; Sapindales; Rutaceae; Aurantioideae; Citrus.
V4SSQ1	Citrus clementina	620380390	ubiquitin~ubiquitin	PF00240 PF00240	Eukaryota; Viridiplantae; Streptophyta; Embryophyta; Tracheophyta; Spermatophyta; Magnoliopsida; eudicotyledons; Gunneridae; Pentapetalae; rosids; malvids; Sapindales; Rutaceae; Aurantioideae; Citrus.
V4SSW6	Citrus clementina	1016571548	ubiquitin~ubiquitin~ubiquitin~ubiquitin	PF00240 PF00240 PF00240 PF00240	Eukaryota; Viridiplantae; Streptophyta; Embryophyta; Tracheophyta; Spermatophyta; Magnoliopsida; eudicotyledons; Gunneridae; Pentapetalae; rosids; malvids; Sapindales; Rutaceae; Aurantioideae; Citrus.
V4ST77	Citrus clementina	1016571548	ubiquitin~ubiquitin~ubiquitin~ubiquitin	PF00240 PF00240 PF00240 PF00240	Eukaryota; Viridiplantae; Streptophyta; Embryophyta; Tracheophyta; Spermatophyta; Magnoliopsida; eudicotyledons; Gunneridae; Pentapetalae; rosids; malvids; Sapindales; Rutaceae; Aurantioideae; Citrus.
V4SXX7	Citrus clementina	3044031469	ubiquitin~ubiquitin~ubiquitin~ubiquitin~ubiquitin	PF00240 PF00240 PF00240 PF00240 PF00240	Eukaryota; Viridiplantae; Streptophyta; Embryophyta; Tracheophyta; Spermatophyta; Magnoliopsida; eudicotyledons; Gunneridae; Pentapetalae; rosids; malvids; Sapindales; Rutaceae; Aurantioideae; Citrus.
V4SXY1	Citrus clementina	1016571548	ubiquitin~ubiquitin~ubiquitin~ubiquitin	PF00240 PF00240 PF00240 PF00240	Eukaryota; Viridiplantae; Streptophyta; Embryophyta; Tracheophyta; Spermatophyta; Magnoliopsida; eudicotyledons; Gunneridae; Pentapetalae; rosids; malvids; Sapindales; Rutaceae; Aurantioideae; Citrus.
V4TBY1	Citrus clementina	2360241466	ubiquitin	PF00240	Eukaryota; Viridiplantae; Streptophyta; Embryophyta; Tracheophyta; Spermatophyta; Magnoliopsida; eudicotyledons; Gunneridae; Pentapetalae; rosids; malvids; Sapindales; Rutaceae; Aurantioideae; Citrus.
V4UR57	Citrus clementina	208332127	ubiquitin~ubiquitin~ubiquitin	PF00240 PF00240 PF00240	Eukaryota; Viridiplantae; Streptophyta; Embryophyta; Tracheophyta; Spermatophyta; Magnoliopsida; eudicotyledons; Gunneridae; Pentapetalae; rosids; malvids; Sapindales; Rutaceae; Aurantioideae; Citrus.
V4USD0	Citrus clementina	643538498	ubiquitin~ubiquitin~ubiquitin~ubiquitin~ubiquitin~ubiquitin~ubiquitin	PF00240 PF00240 PF00240 PF00240 PF00240 PF00240 PF00240	Eukaryota; Viridiplantae; Streptophyta; Embryophyta; Tracheophyta; Spermatophyta; Magnoliopsida; eudicotyledons; Gunneridae; Pentapetalae; rosids; malvids; Sapindales; Rutaceae; Aurantioideae; Citrus.
V4UUQ0	Citrus clementina	3382203499	ubiquitin~Ribosomal_L40e	PF00240 PF01020	Eukaryota; Viridiplantae; Streptophyta; Embryophyta; Tracheophyta; Spermatophyta; Magnoliopsida; eudicotyledons; Gunneridae; Pentapetalae; rosids; malvids; Sapindales; Rutaceae; Aurantioideae; Citrus.
V4VGA7	Citrus clementina	1434187759	ubiquitin~Ribosomal_S27	PF00240 PF01599	Eukaryota; Viridiplantae; Streptophyta; Embryophyta; Tracheophyta; Spermatophyta; Magnoliopsida; eudicotyledons; Gunneridae; Pentapetalae; rosids; malvids; Sapindales; Rutaceae; Aurantioideae; Citrus.
V4VNG4	Citrus clementina	2360241466	ubiquitin	PF00240	Eukaryota; Viridiplantae; Streptophyta; Embryophyta; Tracheophyta; Spermatophyta; Magnoliopsida; eudicotyledons; Gunneridae; Pentapetalae; rosids; malvids; Sapindales; Rutaceae; Aurantioideae; Citrus.
V4WFM7	Citrus clementina	3961668806	ubiquitin~ubiquitin~ubiquitin~ubiquitin~ubiquitin~ubiquitin	PF00240 PF00240 PF00240 PF00240 PF00240 PF00240	Eukaryota; Viridiplantae; Streptophyta; Embryophyta; Tracheophyta; Spermatophyta; Magnoliopsida; eudicotyledons; Gunneridae; Pentapetalae; rosids; malvids; Sapindales; Rutaceae; Aurantioideae; Citrus.
V4WFN2	Citrus clementina	3044031469	ubiquitin~ubiquitin~ubiquitin~ubiquitin~ubiquitin	PF00240 PF00240 PF00240 PF00240 PF00240	Eukaryota; Viridiplantae; Streptophyta; Embryophyta; Tracheophyta; Spermatophyta; Magnoliopsida; eudicotyledons; Gunneridae; Pentapetalae; rosids; malvids; Sapindales; Rutaceae; Aurantioideae; Citrus.
A0A067DUA7	Citrus sinensis (Sweet orange) (Citrus aurantium var. sinensis)	208332127	ubiquitin~ubiquitin~ubiquitin	PF00240 PF00240 PF00240	Eukaryota; Viridiplantae; Streptophyta; Embryophyta; Tracheophyta; Spermatophyta; Magnoliopsida; eudicotyledons; Gunneridae; Pentapetalae; rosids; malvids; Sapindales; Rutaceae; Aurantioideae; Citrus.
A0A067E068	Citrus sinensis (Sweet orange) (Citrus aurantium var. sinensis)	3382203499	ubiquitin~Ribosomal_L40e	PF00240 PF01020	Eukaryota; Viridiplantae; Streptophyta; Embryophyta; Tracheophyta; Spermatophyta; Magnoliopsida; eudicotyledons; Gunneridae; Pentapetalae; rosids; malvids; Sapindales; Rutaceae; Aurantioideae; Citrus.
A0A067E667	Citrus sinensis (Sweet orange) (Citrus aurantium var. sinensis)	620380390	ubiquitin~ubiquitin	PF00240 PF00240	Eukaryota; Viridiplantae; Streptophyta; Embryophyta; Tracheophyta; Spermatophyta; Magnoliopsida; eudicotyledons; Gunneridae; Pentapetalae; rosids; malvids; Sapindales; Rutaceae; Aurantioideae; Citrus.
A0A067E6K8	Citrus sinensis (Sweet orange) (Citrus aurantium var. sinensis)	620380390	ubiquitin~ubiquitin	PF00240 PF00240	Eukaryota; Viridiplantae; Streptophyta; Embryophyta; Tracheophyta; Spermatophyta; Magnoliopsida; eudicotyledons; Gunneridae; Pentapetalae; rosids; malvids; Sapindales; Rutaceae; Aurantioideae; Citrus.
A0A067E7E0	Citrus sinensis (Sweet orange) (Citrus aurantium var. sinensis)	208332127	ubiquitin~ubiquitin~ubiquitin	PF00240 PF00240 PF00240	Eukaryota; Viridiplantae; Streptophyta; Embryophyta; Tracheophyta; Spermatophyta; Magnoliopsida; eudicotyledons; Gunneridae; Pentapetalae; rosids; malvids; Sapindales; Rutaceae; Aurantioideae; Citrus.
A0A067E7Q2	Citrus sinensis (Sweet orange) (Citrus aurantium var. sinensis)	620380390	ubiquitin~ubiquitin	PF00240 PF00240	Eukaryota; Viridiplantae; Streptophyta; Embryophyta; Tracheophyta; Spermatophyta; Magnoliopsida; eudicotyledons; Gunneridae; Pentapetalae; rosids; malvids; Sapindales; Rutaceae; Aurantioideae; Citrus.
A0A067EGB6	Citrus sinensis (Sweet orange) (Citrus aurantium var. sinensis)	3961668806	ubiquitin~ubiquitin~ubiquitin~ubiquitin~ubiquitin~ubiquitin	PF00240 PF00240 PF00240 PF00240 PF00240 PF00240	Eukaryota; Viridiplantae; Streptophyta; Embryophyta; Tracheophyta; Spermatophyta; Magnoliopsida; eudicotyledons; Gunneridae; Pentapetalae; rosids; malvids; Sapindales; Rutaceae; Aurantioideae; Citrus.
A0A067EIR4	Citrus sinensis (Sweet orange) (Citrus aurantium var. sinensis)	620380390	ubiquitin~ubiquitin	PF00240 PF00240	Eukaryota; Viridiplantae; Streptophyta; Embryophyta; Tracheophyta; Spermatophyta; Magnoliopsida; eudicotyledons; Gunneridae; Pentapetalae; rosids; malvids; Sapindales; Rutaceae; Aurantioideae; Citrus.
A0A067EJL7	Citrus sinensis (Sweet orange) (Citrus aurantium var. sinensis)	3961668806	ubiquitin~ubiquitin~ubiquitin~ubiquitin~ubiquitin~ubiquitin	PF00240 PF00240 PF00240 PF00240 PF00240 PF00240	Eukaryota; Viridiplantae; Streptophyta; Embryophyta; Tracheophyta; Spermatophyta; Magnoliopsida; eudicotyledons; Gunneridae; Pentapetalae; rosids; malvids; Sapindales; Rutaceae; Aurantioideae; Citrus.
A0A067ELY5	Citrus sinensis (Sweet orange) (Citrus aurantium var. sinensis)	208332127	ubiquitin~ubiquitin~ubiquitin	PF00240 PF00240 PF00240	Eukaryota; Viridiplantae; Streptophyta; Embryophyta; Tracheophyta; Spermatophyta; Magnoliopsida; eudicotyledons; Gunneridae; Pentapetalae; rosids; malvids; Sapindales; Rutaceae; Aurantioideae; Citrus.
A0A067ENM1	Citrus sinensis (Sweet orange) (Citrus aurantium var. sinensis)	620380390	ubiquitin~ubiquitin	PF00240 PF00240	Eukaryota; Viridiplantae; Streptophyta; Embryophyta; Tracheophyta; Spermatophyta; Magnoliopsida; eudicotyledons; Gunneridae; Pentapetalae; rosids; malvids; Sapindales; Rutaceae; Aurantioideae; Citrus.
A0A067EPU8	Citrus sinensis (Sweet orange) (Citrus aurantium var. sinensis)	643538498	ubiquitin~ubiquitin~ubiquitin~ubiquitin~ubiquitin~ubiquitin~ubiquitin	PF00240 PF00240 PF00240 PF00240 PF00240 PF00240 PF00240	Eukaryota; Viridiplantae; Streptophyta; Embryophyta; Tracheophyta; Spermatophyta; Magnoliopsida; eudicotyledons; Gunneridae; Pentapetalae; rosids; malvids; Sapindales; Rutaceae; Aurantioideae; Citrus.
A0A067EPV3	Citrus sinensis (Sweet orange) (Citrus aurantium var. sinensis)	3044031469	ubiquitin~ubiquitin~ubiquitin~ubiquitin~ubiquitin	PF00240 PF00240 PF00240 PF00240 PF00240	Eukaryota; Viridiplantae; Streptophyta; Embryophyta; Tracheophyta; Spermatophyta; Magnoliopsida; eudicotyledons; Gunneridae; Pentapetalae; rosids; malvids; Sapindales; Rutaceae; Aurantioideae; Citrus.
A0A067FAM9	Citrus sinensis (Sweet orange) (Citrus aurantium var. sinensis)	1434187759	ubiquitin~Ribosomal_S27	PF00240 PF01599	Eukaryota; Viridiplantae; Streptophyta; Embryophyta; Tracheophyta; Spermatophyta; Magnoliopsida; eudicotyledons; Gunneridae; Pentapetalae; rosids; malvids; Sapindales; Rutaceae; Aurantioideae; Citrus.
A0A067FWD3	Citrus sinensis (Sweet orange) (Citrus aurantium var. sinensis)	3382203499	ubiquitin~Ribosomal_L40e	PF00240 PF01020	Eukaryota; Viridiplantae; Streptophyta; Embryophyta; Tracheophyta; Spermatophyta; Magnoliopsida; eudicotyledons; Gunneridae; Pentapetalae; rosids; malvids; Sapindales; Rutaceae; Aurantioideae; Citrus.
A0A067G443	Citrus sinensis (Sweet orange) (Citrus aurantium var. sinensis)	3382203499	ubiquitin~Ribosomal_L40e	PF00240 PF01020	Eukaryota; Viridiplantae; Streptophyta; Embryophyta; Tracheophyta; Spermatophyta; Magnoliopsida; eudicotyledons; Gunneridae; Pentapetalae; rosids; malvids; Sapindales; Rutaceae; Aurantioideae; Citrus.
A0A067G4U2	Citrus sinensis (Sweet orange) (Citrus aurantium var. sinensis)	3382203499	ubiquitin~Ribosomal_L40e	PF00240 PF01020	Eukaryota; Viridiplantae; Streptophyta; Embryophyta; Tracheophyta; Spermatophyta; Magnoliopsida; eudicotyledons; Gunneridae; Pentapetalae; rosids; malvids; Sapindales; Rutaceae; Aurantioideae; Citrus.
A0A067GV77	Citrus sinensis (Sweet orange) (Citrus aurantium var. sinensis)	2360241466	ubiquitin	PF00240	Eukaryota; Viridiplantae; Streptophyta; Embryophyta; Tracheophyta; Spermatophyta; Magnoliopsida; eudicotyledons; Gunneridae; Pentapetalae; rosids; malvids; Sapindales; Rutaceae; Aurantioideae; Citrus.
A0A067H4B4	Citrus sinensis (Sweet orange) (Citrus aurantium var. sinensis)	1434187759	ubiquitin~Ribosomal_S27	PF00240 PF01599	Eukaryota; Viridiplantae; Streptophyta; Embryophyta; Tracheophyta; Spermatophyta; Magnoliopsida; eudicotyledons; Gunneridae; Pentapetalae; rosids; malvids; Sapindales; Rutaceae; Aurantioideae; Citrus.
A0A067HFQ7	Citrus sinensis (Sweet orange) (Citrus aurantium var. sinensis)	1434187759	ubiquitin~Ribosomal_S27	PF00240 PF01599	Eukaryota; Viridiplantae; Streptophyta; Embryophyta; Tracheophyta; Spermatophyta; Magnoliopsida; eudicotyledons; Gunneridae; Pentapetalae; rosids; malvids; Sapindales; Rutaceae; Aurantioideae; Citrus.
A0A2H5N7X7	Citrus unshiu (Satsuma mandarin) (Citrus nobilis var. unshiu)	1434187759	ubiquitin~Ribosomal_S27	PF00240 PF01599	Eukaryota; Viridiplantae; Streptophyta; Embryophyta; Tracheophyta; Spermatophyta; Magnoliopsida; eudicotyledons; Gunneridae; Pentapetalae; rosids; malvids; Sapindales; Rutaceae; Aurantioideae; Citrus.
A0A2H5NZY1	Citrus unshiu (Satsuma mandarin) (Citrus nobilis var. unshiu)	620380390	ubiquitin~ubiquitin	PF00240 PF00240	Eukaryota; Viridiplantae; Streptophyta; Embryophyta; Tracheophyta; Spermatophyta; Magnoliopsida; eudicotyledons; Gunneridae; Pentapetalae; rosids; malvids; Sapindales; Rutaceae; Aurantioideae; Citrus.
A0A2H5Q8D7	Citrus unshiu (Satsuma mandarin) (Citrus nobilis var. unshiu)	620380390	ubiquitin~ubiquitin	PF00240 PF00240	Eukaryota; Viridiplantae; Streptophyta; Embryophyta; Tracheophyta; Spermatophyta; Magnoliopsida; eudicotyledons; Gunneridae; Pentapetalae; rosids; malvids; Sapindales; Rutaceae; Aurantioideae; Citrus.
A0A2H5QJK3	Citrus unshiu (Satsuma mandarin) (Citrus nobilis var. unshiu)	208332127	ubiquitin~ubiquitin~ubiquitin	PF00240 PF00240 PF00240	Eukaryota; Viridiplantae; Streptophyta; Embryophyta; Tracheophyta; Spermatophyta; Magnoliopsida; eudicotyledons; Gunneridae; Pentapetalae; rosids; malvids; Sapindales; Rutaceae; Aurantioideae; Citrus.
A0A2H5QQM6	Citrus unshiu (Satsuma mandarin) (Citrus nobilis var. unshiu)	1434187759	ubiquitin~Ribosomal_S27	PF00240 PF01599	Eukaryota; Viridiplantae; Streptophyta; Embryophyta; Tracheophyta; Spermatophyta; Magnoliopsida; eudicotyledons; Gunneridae; Pentapetalae; rosids; malvids; Sapindales; Rutaceae; Aurantioideae; Citrus.
A0A2H5QX65	Citrus unshiu (Satsuma mandarin) (Citrus nobilis var. unshiu)	2360241466	ubiquitin	PF00240	Eukaryota; Viridiplantae; Streptophyta; Embryophyta; Tracheophyta; Spermatophyta; Magnoliopsida; eudicotyledons; Gunneridae; Pentapetalae; rosids; malvids; Sapindales; Rutaceae; Aurantioideae; Citrus.
A0A1C1CKG7	Cladophialophora carrionii	1016571548	ubiquitin~ubiquitin~ubiquitin~ubiquitin	PF00240 PF00240 PF00240 PF00240	Eukaryota; Fungi; Dikarya; Ascomycota; Pezizomycotina; Eurotiomycetes; Chaetothyriomycetidae; Chaetothyriales; Herpotrichiellaceae; Cladophialophora.
A0A1C1CWR2	Cladophialophora carrionii	1434187759	ubiquitin~Ribosomal_S27	PF00240 PF01599	Eukaryota; Fungi; Dikarya; Ascomycota; Pezizomycotina; Eurotiomycetes; Chaetothyriomycetidae; Chaetothyriales; Herpotrichiellaceae; Cladophialophora.
A0A1C1CZ23	Cladophialophora carrionii	3382203499	ubiquitin~Ribosomal_L40e	PF00240 PF01020	Eukaryota; Fungi; Dikarya; Ascomycota; Pezizomycotina; Eurotiomycetes; Chaetothyriomycetidae; Chaetothyriales; Herpotrichiellaceae; Cladophialophora.
A0A0D1Z5Q4	Cladophialophora immunda	208332127	ubiquitin~ubiquitin~ubiquitin	PF00240 PF00240 PF00240	Eukaryota; Fungi; Dikarya; Ascomycota; Pezizomycotina; Eurotiomycetes; Chaetothyriomycetidae; Chaetothyriales; Herpotrichiellaceae; Cladophialophora.
A0A0D2BYV2	Cladophialophora immunda	3382203499	ubiquitin~Ribosomal_L40e	PF00240 PF01020	Eukaryota; Fungi; Dikarya; Ascomycota; Pezizomycotina; Eurotiomycetes; Chaetothyriomycetidae; Chaetothyriales; Herpotrichiellaceae; Cladophialophora.
A0A0D2CWF6	Cladophialophora immunda	1434187759	ubiquitin~Ribosomal_S27	PF00240 PF01599	Eukaryota; Fungi; Dikarya; Ascomycota; Pezizomycotina; Eurotiomycetes; Chaetothyriomycetidae; Chaetothyriales; Herpotrichiellaceae; Cladophialophora.
W9W0K9	Cladophialophora psammophila CBS 110553	3382203499	ubiquitin~Ribosomal_L40e	PF00240 PF01020	Eukaryota; Fungi; Dikarya; Ascomycota; Pezizomycotina; Eurotiomycetes; Chaetothyriomycetidae; Chaetothyriales; Herpotrichiellaceae; Cladophialophora.
W9X9R4	Cladophialophora psammophila CBS 110553	1434187759	ubiquitin~Ribosomal_S27	PF00240 PF01599	Eukaryota; Fungi; Dikarya; Ascomycota; Pezizomycotina; Eurotiomycetes; Chaetothyriomycetidae; Chaetothyriales; Herpotrichiellaceae; Cladophialophora.
W9XAJ5	Cladophialophora psammophila CBS 110553	208332127	ubiquitin~ubiquitin~ubiquitin	PF00240 PF00240 PF00240	Eukaryota; Fungi; Dikarya; Ascomycota; Pezizomycotina; Eurotiomycetes; Chaetothyriomycetidae; Chaetothyriales; Herpotrichiellaceae; Cladophialophora.
W9WEA5	Cladophialophora yegresii CBS 114405	1016571548	ubiquitin~ubiquitin~ubiquitin~ubiquitin	PF00240 PF00240 PF00240 PF00240	Eukaryota; Fungi; Dikarya; Ascomycota; Pezizomycotina; Eurotiomycetes; Chaetothyriomycetidae; Chaetothyriales; Herpotrichiellaceae; Cladophialophora.
W9X195	Cladophialophora yegresii CBS 114405	3382203499	ubiquitin~Ribosomal_L40e	PF00240 PF01020	Eukaryota; Fungi; Dikarya; Ascomycota; Pezizomycotina; Eurotiomycetes; Chaetothyriomycetidae; Chaetothyriales; Herpotrichiellaceae; Cladophialophora.
Q0N477	Clanis bilineata nucleopolyhedrovirus	2360241466	ubiquitin	PF00240	Viruses; Baculoviridae; Alphabaculovirus.
M1W706	Claviceps purpurea (strain 20.1) (Ergot fungus) (Sphacelia segetum)	1016571548	ubiquitin~ubiquitin~ubiquitin~ubiquitin	PF00240 PF00240 PF00240 PF00240	Eukaryota; Fungi; Dikarya; Ascomycota; Pezizomycotina; Sordariomycetes; Hypocreomycetidae; Hypocreales; Clavicipitaceae; Claviceps.
M1W9F1	Claviceps purpurea (strain 20.1) (Ergot fungus) (Sphacelia segetum)	1434187759	ubiquitin~Ribosomal_S27	PF00240 PF01599	Eukaryota; Fungi; Dikarya; Ascomycota; Pezizomycotina; Sordariomycetes; Hypocreomycetidae; Hypocreales; Clavicipitaceae; Claviceps.
M1WC56	Claviceps purpurea (strain 20.1) (Ergot fungus) (Sphacelia segetum)	3382203499	ubiquitin~Ribosomal_L40e	PF00240 PF01020	Eukaryota; Fungi; Dikarya; Ascomycota; Pezizomycotina; Sordariomycetes; Hypocreomycetidae; Hypocreales; Clavicipitaceae; Claviceps.
C4Y600	Clavispora lusitaniae (strain ATCC 42720) (Yeast) (Candida lusitaniae)	1434187759	ubiquitin~Ribosomal_S27	PF00240 PF01599	Eukaryota; Fungi; Dikarya; Ascomycota; Saccharomycotina; Saccharomycetes; Saccharomycetales; Metschnikowiaceae; Clavispora.
C4YAP5	Clavispora lusitaniae (strain ATCC 42720) (Yeast) (Candida lusitaniae)	3044031469	ubiquitin~ubiquitin~ubiquitin~ubiquitin~ubiquitin	PF00240 PF00240 PF00240 PF00240 PF00240	Eukaryota; Fungi; Dikarya; Ascomycota; Saccharomycotina; Saccharomycetes; Saccharomycetales; Metschnikowiaceae; Clavispora.
A0A1Y1ZC73	Clohesyomyces aquaticus	1434187759	ubiquitin~Ribosomal_S27	PF00240 PF01599	Eukaryota; Fungi; Dikarya; Ascomycota; Pezizomycotina; Dothideomycetes; Pleosporomycetidae; Pleosporales; Lindgomycetaceae; Clohesyomyces.
A0A1Y1ZIL9	Clohesyomyces aquaticus	2360241466	ubiquitin	PF00240	Eukaryota; Fungi; Dikarya; Ascomycota; Pezizomycotina; Dothideomycetes; Pleosporomycetidae; Pleosporales; Lindgomycetaceae; Clohesyomyces.
A0A1Y1ZRB3	Clohesyomyces aquaticus	1016571548	ubiquitin~ubiquitin~ubiquitin~ubiquitin	PF00240 PF00240 PF00240 PF00240	Eukaryota; Fungi; Dikarya; Ascomycota; Pezizomycotina; Dothideomycetes; Pleosporomycetidae; Pleosporales; Lindgomycetaceae; Clohesyomyces.
A0A0K0WS54	Clostera anastomosis granulovirus B	2360241466	ubiquitin	PF00240	Viruses; Baculoviridae; Betabaculovirus.
A0A0D8JVA2	Coccidioides immitis (strain RS) (Valley fever fungus)	3382203499	ubiquitin~Ribosomal_L40e	PF00240 PF01020	Eukaryota; Fungi; Dikarya; Ascomycota; Pezizomycotina; Eurotiomycetes; Eurotiomycetidae; Onygenales; Onygenales incertae sedis; Coccidioides.
A0A0D8JXR9	Coccidioides immitis (strain RS) (Valley fever fungus)	3382203499	ubiquitin~Ribosomal_L40e	PF00240 PF01020	Eukaryota; Fungi; Dikarya; Ascomycota; Pezizomycotina; Eurotiomycetes; Eurotiomycetidae; Onygenales; Onygenales incertae sedis; Coccidioides.
J3KC68	Coccidioides immitis (strain RS) (Valley fever fungus)	1434187759	ubiquitin~Ribosomal_S27	PF00240 PF01599	Eukaryota; Fungi; Dikarya; Ascomycota; Pezizomycotina; Eurotiomycetes; Eurotiomycetidae; Onygenales; Onygenales incertae sedis; Coccidioides.
J3KHA0	Coccidioides immitis (strain RS) (Valley fever fungus)	1016571548	ubiquitin~ubiquitin~ubiquitin~ubiquitin	PF00240 PF00240 PF00240 PF00240	Eukaryota; Fungi; Dikarya; Ascomycota; Pezizomycotina; Eurotiomycetes; Eurotiomycetidae; Onygenales; Onygenales incertae sedis; Coccidioides.
A0A0J8RHP5	Coccidioides immitis H538.4	208332127	ubiquitin~ubiquitin~ubiquitin	PF00240 PF00240 PF00240	Eukaryota; Fungi; Dikarya; Ascomycota; Pezizomycotina; Eurotiomycetes; Eurotiomycetidae; Onygenales; Onygenales incertae sedis; Coccidioides.
A0A0J8RL29	Coccidioides immitis H538.4	208332127	ubiquitin~ubiquitin~ubiquitin	PF00240 PF00240 PF00240	Eukaryota; Fungi; Dikarya; Ascomycota; Pezizomycotina; Eurotiomycetes; Eurotiomycetidae; Onygenales; Onygenales incertae sedis; Coccidioides.
A0A0J8RMP6	Coccidioides immitis H538.4	2360241466	ubiquitin	PF00240	Eukaryota; Fungi; Dikarya; Ascomycota; Pezizomycotina; Eurotiomycetes; Eurotiomycetidae; Onygenales; Onygenales incertae sedis; Coccidioides.
A0A0J8RNT3	Coccidioides immitis H538.4	3382203499	ubiquitin~Ribosomal_L40e	PF00240 PF01020	Eukaryota; Fungi; Dikarya; Ascomycota; Pezizomycotina; Eurotiomycetes; Eurotiomycetidae; Onygenales; Onygenales incertae sedis; Coccidioides.
A0A0J6Y956	Coccidioides immitis RMSCC 2394	3382203499	ubiquitin~Ribosomal_L40e	PF00240 PF01020	Eukaryota; Fungi; Dikarya; Ascomycota; Pezizomycotina; Eurotiomycetes; Eurotiomycetidae; Onygenales; Onygenales incertae sedis; Coccidioides.
A0A0J6YLQ4	Coccidioides immitis RMSCC 2394	1434187759	ubiquitin~Ribosomal_S27	PF00240 PF01599	Eukaryota; Fungi; Dikarya; Ascomycota; Pezizomycotina; Eurotiomycetes; Eurotiomycetidae; Onygenales; Onygenales incertae sedis; Coccidioides.
A0A0J7AT25	Coccidioides immitis RMSCC 2394	1016571548	ubiquitin~ubiquitin~ubiquitin~ubiquitin	PF00240 PF00240 PF00240 PF00240	Eukaryota; Fungi; Dikarya; Ascomycota; Pezizomycotina; Eurotiomycetes; Eurotiomycetidae; Onygenales; Onygenales incertae sedis; Coccidioides.
A0A0J8R221	Coccidioides immitis RMSCC 3703	3382203499	ubiquitin~Ribosomal_L40e	PF00240 PF01020	Eukaryota; Fungi; Dikarya; Ascomycota; Pezizomycotina; Eurotiomycetes; Eurotiomycetidae; Onygenales; Onygenales incertae sedis; Coccidioides.
A0A0J8R7D5	Coccidioides immitis RMSCC 3703	1434187759	ubiquitin~Ribosomal_S27	PF00240 PF01599	Eukaryota; Fungi; Dikarya; Ascomycota; Pezizomycotina; Eurotiomycetes; Eurotiomycetidae; Onygenales; Onygenales incertae sedis; Coccidioides.
A0A0J8RB59	Coccidioides immitis RMSCC 3703	620380390	ubiquitin~ubiquitin	PF00240 PF00240	Eukaryota; Fungi; Dikarya; Ascomycota; Pezizomycotina; Eurotiomycetes; Eurotiomycetidae; Onygenales; Onygenales incertae sedis; Coccidioides.
E9DFJ2	Coccidioides posadasii (strain RMSCC 757 / Silveira) (Valley fever fungus)	3382203499	ubiquitin~Ribosomal_L40e	PF00240 PF01020	Eukaryota; Fungi; Dikarya; Ascomycota; Pezizomycotina; Eurotiomycetes; Eurotiomycetidae; Onygenales; Onygenales incertae sedis; Coccidioides.
E9DIZ1	Coccidioides posadasii (strain RMSCC 757 / Silveira) (Valley fever fungus)	1016571548	ubiquitin~ubiquitin~ubiquitin~ubiquitin	PF00240 PF00240 PF00240 PF00240	Eukaryota; Fungi; Dikarya; Ascomycota; Pezizomycotina; Eurotiomycetes; Eurotiomycetidae; Onygenales; Onygenales incertae sedis; Coccidioides.
I0YMQ7	Coccomyxa subellipsoidea (strain C-169) (Green microalga)	1016571548	ubiquitin~ubiquitin~ubiquitin~ubiquitin	PF00240 PF00240 PF00240 PF00240	Eukaryota; Viridiplantae; Chlorophyta; Trebouxiophyceae; Elliptochloris clade; Coccomyxa.
I0Z619	Coccomyxa subellipsoidea (strain C-169) (Green microalga)	3961668806	ubiquitin~ubiquitin~ubiquitin~ubiquitin~ubiquitin~ubiquitin	PF00240 PF00240 PF00240 PF00240 PF00240 PF00240	Eukaryota; Viridiplantae; Chlorophyta; Trebouxiophyceae; Elliptochloris clade; Coccomyxa.
M2SKW0	Cochliobolus heterostrophus (strain C5 / ATCC 48332 / race O) (Southern corn leaf blight fungus) (Bipolaris maydis)	2360241466	ubiquitin	PF00240	Eukaryota; Fungi; Dikarya; Ascomycota; Pezizomycotina; Dothideomycetes; Pleosporomycetidae; Pleosporales; Pleosporineae; Pleosporaceae; Bipolaris.
M2TVN4	Cochliobolus heterostrophus (strain C5 / ATCC 48332 / race O) (Southern corn leaf blight fungus) (Bipolaris maydis)	1434187759	ubiquitin~Ribosomal_S27	PF00240 PF01599	Eukaryota; Fungi; Dikarya; Ascomycota; Pezizomycotina; Dothideomycetes; Pleosporomycetidae; Pleosporales; Pleosporineae; Pleosporaceae; Bipolaris.
M2UIE8	Cochliobolus heterostrophus (strain C5 / ATCC 48332 / race O) (Southern corn leaf blight fungus) (Bipolaris maydis)	1016571548	ubiquitin~ubiquitin~ubiquitin~ubiquitin	PF00240 PF00240 PF00240 PF00240	Eukaryota; Fungi; Dikarya; Ascomycota; Pezizomycotina; Dothideomycetes; Pleosporomycetidae; Pleosporales; Pleosporineae; Pleosporaceae; Bipolaris.
M2RNB7	Cochliobolus sativus (strain ND90Pr / ATCC 201652) (Common root rot and spot blotch fungus) (Bipolaris sorokiniana)	1016571548	ubiquitin~ubiquitin~ubiquitin~ubiquitin	PF00240 PF00240 PF00240 PF00240	Eukaryota; Fungi; Dikarya; Ascomycota; Pezizomycotina; Dothideomycetes; Pleosporomycetidae; Pleosporales; Pleosporineae; Pleosporaceae; Bipolaris.
M2T364	Cochliobolus sativus (strain ND90Pr / ATCC 201652) (Common root rot and spot blotch fungus) (Bipolaris sorokiniana)	1434187759	ubiquitin~Ribosomal_S27	PF00240 PF01599	Eukaryota; Fungi; Dikarya; Ascomycota; Pezizomycotina; Dothideomycetes; Pleosporomycetidae; Pleosporales; Pleosporineae; Pleosporaceae; Bipolaris.
A0A2G5B9A9	Coemansia reversa (strain ATCC 12441 / NRRL 1564)	1434187759	ubiquitin~Ribosomal_S27	PF00240 PF01599	Eukaryota; Fungi; Fungi incertae sedis; Zoopagomycota; Kickxellomycotina; Kickxellomycetes; Kickxellales; Kickxellaceae; Coemansia.
A0A2G5BJL9	Coemansia reversa (strain ATCC 12441 / NRRL 1564)	620380390	ubiquitin~ubiquitin	PF00240 PF00240	Eukaryota; Fungi; Fungi incertae sedis; Zoopagomycota; Kickxellomycotina; Kickxellomycetes; Kickxellales; Kickxellaceae; Coemansia.
A0A068TR04	Coffea canephora (Robusta coffee)	1434187759	ubiquitin~Ribosomal_S27	PF00240 PF01599	Eukaryota; Viridiplantae; Streptophyta; Embryophyta; Tracheophyta; Spermatophyta; Magnoliopsida; eudicotyledons; Gunneridae; Pentapetalae; asterids; lamiids; Gentianales; Rubiaceae; Ixoroideae; Gardenieae complex; Bertiereae - Coffeeae clade; Coffeeae; Coffea.
A0A068U9J0	Coffea canephora (Robusta coffee)	620380390	ubiquitin~ubiquitin	PF00240 PF00240	Eukaryota; Viridiplantae; Streptophyta; Embryophyta; Tracheophyta; Spermatophyta; Magnoliopsida; eudicotyledons; Gunneridae; Pentapetalae; asterids; lamiids; Gentianales; Rubiaceae; Ixoroideae; Gardenieae complex; Bertiereae - Coffeeae clade; Coffeeae; Coffea.
A0A068UB70	Coffea canephora (Robusta coffee)	3044031469	ubiquitin~ubiquitin~ubiquitin~ubiquitin~ubiquitin	PF00240 PF00240 PF00240 PF00240 PF00240	Eukaryota; Viridiplantae; Streptophyta; Embryophyta; Tracheophyta; Spermatophyta; Magnoliopsida; eudicotyledons; Gunneridae; Pentapetalae; asterids; lamiids; Gentianales; Rubiaceae; Ixoroideae; Gardenieae complex; Bertiereae - Coffeeae clade; Coffeeae; Coffea.
A0A068UF85	Coffea canephora (Robusta coffee)	208332127	ubiquitin~ubiquitin~ubiquitin	PF00240 PF00240 PF00240	Eukaryota; Viridiplantae; Streptophyta; Embryophyta; Tracheophyta; Spermatophyta; Magnoliopsida; eudicotyledons; Gunneridae; Pentapetalae; asterids; lamiids; Gentianales; Rubiaceae; Ixoroideae; Gardenieae complex; Bertiereae - Coffeeae clade; Coffeeae; Coffea.
A0A068UG26	Coffea canephora (Robusta coffee)	620380390	ubiquitin~ubiquitin	PF00240 PF00240	Eukaryota; Viridiplantae; Streptophyta; Embryophyta; Tracheophyta; Spermatophyta; Magnoliopsida; eudicotyledons; Gunneridae; Pentapetalae; asterids; lamiids; Gentianales; Rubiaceae; Ixoroideae; Gardenieae complex; Bertiereae - Coffeeae clade; Coffeeae; Coffea.
A0A068UJB0	Coffea canephora (Robusta coffee)	643538498	ubiquitin~ubiquitin~ubiquitin~ubiquitin~ubiquitin~ubiquitin~ubiquitin	PF00240 PF00240 PF00240 PF00240 PF00240 PF00240 PF00240	Eukaryota; Viridiplantae; Streptophyta; Embryophyta; Tracheophyta; Spermatophyta; Magnoliopsida; eudicotyledons; Gunneridae; Pentapetalae; asterids; lamiids; Gentianales; Rubiaceae; Ixoroideae; Gardenieae complex; Bertiereae - Coffeeae clade; Coffeeae; Coffea.
A0A068UJB6	Coffea canephora (Robusta coffee)	3382203499	ubiquitin~Ribosomal_L40e	PF00240 PF01020	Eukaryota; Viridiplantae; Streptophyta; Embryophyta; Tracheophyta; Spermatophyta; Magnoliopsida; eudicotyledons; Gunneridae; Pentapetalae; asterids; lamiids; Gentianales; Rubiaceae; Ixoroideae; Gardenieae complex; Bertiereae - Coffeeae clade; Coffeeae; Coffea.
A0A068UJT9	Coffea canephora (Robusta coffee)	1016571548	ubiquitin~ubiquitin~ubiquitin~ubiquitin	PF00240 PF00240 PF00240 PF00240	Eukaryota; Viridiplantae; Streptophyta; Embryophyta; Tracheophyta; Spermatophyta; Magnoliopsida; eudicotyledons; Gunneridae; Pentapetalae; asterids; lamiids; Gentianales; Rubiaceae; Ixoroideae; Gardenieae complex; Bertiereae - Coffeeae clade; Coffeeae; Coffea.
A0A068UK13	Coffea canephora (Robusta coffee)	1016571548	ubiquitin~ubiquitin~ubiquitin~ubiquitin	PF00240 PF00240 PF00240 PF00240	Eukaryota; Viridiplantae; Streptophyta; Embryophyta; Tracheophyta; Spermatophyta; Magnoliopsida; eudicotyledons; Gunneridae; Pentapetalae; asterids; lamiids; Gentianales; Rubiaceae; Ixoroideae; Gardenieae complex; Bertiereae - Coffeeae clade; Coffeeae; Coffea.
A0A068UK20	Coffea canephora (Robusta coffee)	1016571548	ubiquitin~ubiquitin~ubiquitin~ubiquitin	PF00240 PF00240 PF00240 PF00240	Eukaryota; Viridiplantae; Streptophyta; Embryophyta; Tracheophyta; Spermatophyta; Magnoliopsida; eudicotyledons; Gunneridae; Pentapetalae; asterids; lamiids; Gentianales; Rubiaceae; Ixoroideae; Gardenieae complex; Bertiereae - Coffeeae clade; Coffeeae; Coffea.
A0A068ULR6	Coffea canephora (Robusta coffee)	620380390	ubiquitin~ubiquitin	PF00240 PF00240	Eukaryota; Viridiplantae; Streptophyta; Embryophyta; Tracheophyta; Spermatophyta; Magnoliopsida; eudicotyledons; Gunneridae; Pentapetalae; asterids; lamiids; Gentianales; Rubiaceae; Ixoroideae; Gardenieae complex; Bertiereae - Coffeeae clade; Coffeeae; Coffea.
A0A068V111	Coffea canephora (Robusta coffee)	620380390	ubiquitin~ubiquitin	PF00240 PF00240	Eukaryota; Viridiplantae; Streptophyta; Embryophyta; Tracheophyta; Spermatophyta; Magnoliopsida; eudicotyledons; Gunneridae; Pentapetalae; asterids; lamiids; Gentianales; Rubiaceae; Ixoroideae; Gardenieae complex; Bertiereae - Coffeeae clade; Coffeeae; Coffea.
A0A3D9I5K0	Cohnella phaseoli	1816873526	ubiquitin~Cadherin-like~fn3~SLH~SLH~SLH	PF00240 PF12733 PF00041 PF00395 PF00395 PF00395	Bacteria; Firmicutes; Bacilli; Bacillales; Paenibacillaceae; Cohnella.
A0A1I0VAF0	Cohnella sp. OV330	1576662903	ubiquitin~Cadherin-like~SLH~SLH~SLH	PF00240 PF12733 PF00395 PF00395 PF00395	Bacteria; Firmicutes; Bacilli; Bacillales; Paenibacillaceae; Cohnella.
A0A3D8Q8C5	Coleophoma cylindrospora	3193992953	zf-RRN7~ubiquitin~Ribosomal_L40e	PF11781 PF00240 PF01020	Eukaryota; Fungi; Dikarya; Ascomycota; Pezizomycotina; Leotiomycetes; Helotiales; Helotiales incertae sedis; Coleophoma.
A0A3D8R1T1	Coleophoma cylindrospora	1434187759	ubiquitin~Ribosomal_S27	PF00240 PF01599	Eukaryota; Fungi; Dikarya; Ascomycota; Pezizomycotina; Leotiomycetes; Helotiales; Helotiales incertae sedis; Coleophoma.
A0A3D8SRP1	Coleophoma cylindrospora	3961668806	ubiquitin~ubiquitin~ubiquitin~ubiquitin~ubiquitin~ubiquitin	PF00240 PF00240 PF00240 PF00240 PF00240 PF00240	Eukaryota; Fungi; Dikarya; Ascomycota; Pezizomycotina; Leotiomycetes; Helotiales; Helotiales incertae sedis; Coleophoma.
A0A1Q8RTS7	Colletotrichum chlorophyti	1434187759	ubiquitin~Ribosomal_S27	PF00240 PF01599	Eukaryota; Fungi; Dikarya; Ascomycota; Pezizomycotina; Sordariomycetes; Hypocreomycetidae; Glomerellales; Glomerellaceae; Colletotrichum.
L2FEQ5	Colletotrichum fructicola (strain Nara gc5) (Anthracnose fungus) (Colletotrichum gloeosporioides (strain Nara gc5))	3193992953	zf-RRN7~ubiquitin~Ribosomal_L40e	PF11781 PF00240 PF01020	Eukaryota; Fungi; Dikarya; Ascomycota; Pezizomycotina; Sordariomycetes; Hypocreomycetidae; Glomerellales; Glomerellaceae; Colletotrichum.
L2G765	Colletotrichum fructicola (strain Nara gc5) (Anthracnose fungus) (Colletotrichum gloeosporioides (strain Nara gc5))	1434187759	ubiquitin~Ribosomal_S27	PF00240 PF01599	Eukaryota; Fungi; Dikarya; Ascomycota; Pezizomycotina; Sordariomycetes; Hypocreomycetidae; Glomerellales; Glomerellaceae; Colletotrichum.
L2GAM4	Colletotrichum fructicola (strain Nara gc5) (Anthracnose fungus) (Colletotrichum gloeosporioides (strain Nara gc5))	208332127	ubiquitin~ubiquitin~ubiquitin	PF00240 PF00240 PF00240	Eukaryota; Fungi; Dikarya; Ascomycota; Pezizomycotina; Sordariomycetes; Hypocreomycetidae; Glomerellales; Glomerellaceae; Colletotrichum.
T0KEK6	Colletotrichum gloeosporioides (strain Cg-14) (Anthracnose fungus) (Glomerella cingulata)	1434187759	ubiquitin~Ribosomal_S27	PF00240 PF01599	Eukaryota; Fungi; Dikarya; Ascomycota; Pezizomycotina; Sordariomycetes; Hypocreomycetidae; Glomerellales; Glomerellaceae; Colletotrichum.
E3Q9Q3	Colletotrichum graminicola (strain M1.001 / M2 / FGSC 10212) (Maize anthracnose fungus) (Glomerella graminicola)	3382203499	ubiquitin~Ribosomal_L40e	PF00240 PF01020	Eukaryota; Fungi; Dikarya; Ascomycota; Pezizomycotina; Sordariomycetes; Hypocreomycetidae; Glomerellales; Glomerellaceae; Colletotrichum.
E3QHS7	Colletotrichum graminicola (strain M1.001 / M2 / FGSC 10212) (Maize anthracnose fungus) (Glomerella graminicola)	1434187759	ubiquitin~Ribosomal_S27	PF00240 PF01599	Eukaryota; Fungi; Dikarya; Ascomycota; Pezizomycotina; Sordariomycetes; Hypocreomycetidae; Glomerellales; Glomerellaceae; Colletotrichum.
E3QYB5	Colletotrichum graminicola (strain M1.001 / M2 / FGSC 10212) (Maize anthracnose fungus) (Glomerella graminicola)	1016571548	ubiquitin~ubiquitin~ubiquitin~ubiquitin	PF00240 PF00240 PF00240 PF00240	Eukaryota; Fungi; Dikarya; Ascomycota; Pezizomycotina; Sordariomycetes; Hypocreomycetidae; Glomerellales; Glomerellaceae; Colletotrichum.
H1V6W4	Colletotrichum higginsianum (strain IMI 349063) (Crucifer anthracnose fungus)	3382203499	ubiquitin~Ribosomal_L40e	PF00240 PF01020	Eukaryota; Fungi; Dikarya; Ascomycota; Pezizomycotina; Sordariomycetes; Hypocreomycetidae; Glomerellales; Glomerellaceae; Colletotrichum.
H1V7J6	Colletotrichum higginsianum (strain IMI 349063) (Crucifer anthracnose fungus)	620380390	ubiquitin~ubiquitin	PF00240 PF00240	Eukaryota; Fungi; Dikarya; Ascomycota; Pezizomycotina; Sordariomycetes; Hypocreomycetidae; Glomerellales; Glomerellaceae; Colletotrichum.
H1VYD6	Colletotrichum higginsianum (strain IMI 349063) (Crucifer anthracnose fungus)	1434187759	ubiquitin~Ribosomal_S27	PF00240 PF01599	Eukaryota; Fungi; Dikarya; Ascomycota; Pezizomycotina; Sordariomycetes; Hypocreomycetidae; Glomerellales; Glomerellaceae; Colletotrichum.
A0A167AFX4	Colletotrichum incanum	1434187759	ubiquitin~Ribosomal_S27	PF00240 PF01599	Eukaryota; Fungi; Dikarya; Ascomycota; Pezizomycotina; Sordariomycetes; Hypocreomycetidae; Glomerellales; Glomerellaceae; Colletotrichum.
A0A484FEP1	Colletotrichum orbiculare (strain 104-T / ATCC 96160 / CBS 514.97 / LARS 414 / MAFF 240422) (Cucumber anthracnose fungus) (Colletotrichum lagenarium)	3382203499	ubiquitin~Ribosomal_L40e	PF00240 PF01020	Eukaryota; Fungi; Dikarya; Ascomycota; Pezizomycotina; Sordariomycetes; Hypocreomycetidae; Glomerellales; Glomerellaceae; Colletotrichum.
N4VGT8	Colletotrichum orbiculare (strain 104-T / ATCC 96160 / CBS 514.97 / LARS 414 / MAFF 240422) (Cucumber anthracnose fungus) (Colletotrichum lagenarium)	208332127	ubiquitin~ubiquitin~ubiquitin	PF00240 PF00240 PF00240	Eukaryota; Fungi; Dikarya; Ascomycota; Pezizomycotina; Sordariomycetes; Hypocreomycetidae; Glomerellales; Glomerellaceae; Colletotrichum.
N4VHQ0	Colletotrichum orbiculare (strain 104-T / ATCC 96160 / CBS 514.97 / LARS 414 / MAFF 240422) (Cucumber anthracnose fungus) (Colletotrichum lagenarium)	1434187759	ubiquitin~Ribosomal_S27	PF00240 PF01599	Eukaryota; Fungi; Dikarya; Ascomycota; Pezizomycotina; Sordariomycetes; Hypocreomycetidae; Glomerellales; Glomerellaceae; Colletotrichum.
A0A1G4BLA0	Colletotrichum orchidophilum	1434187759	ubiquitin~Ribosomal_S27	PF00240 PF01599	Eukaryota; Fungi; Dikarya; Ascomycota; Pezizomycotina; Sordariomycetes; Hypocreomycetidae; Glomerellales; Glomerellaceae; Colletotrichum.
A0A135U0E2	Colletotrichum salicis	3382203499	ubiquitin~Ribosomal_L40e	PF00240 PF01020	Eukaryota; Fungi; Dikarya; Ascomycota; Pezizomycotina; Sordariomycetes; Hypocreomycetidae; Glomerellales; Glomerellaceae; Colletotrichum.
A0A135UZV2	Colletotrichum salicis	1434187759	ubiquitin~Ribosomal_S27	PF00240 PF01599	Eukaryota; Fungi; Dikarya; Ascomycota; Pezizomycotina; Sordariomycetes; Hypocreomycetidae; Glomerellales; Glomerellaceae; Colletotrichum.
A0A066XCD9	Colletotrichum sublineola (Sorghum anthracnose fungus)	1434187759	ubiquitin~Ribosomal_S27	PF00240 PF01599	Eukaryota; Fungi; Dikarya; Ascomycota; Pezizomycotina; Sordariomycetes; Hypocreomycetidae; Glomerellales; Glomerellaceae; Colletotrichum.
A0A166N3S0	Colletotrichum tofieldiae	1434187759	ubiquitin~Ribosomal_S27	PF00240 PF01599	Eukaryota; Fungi; Dikarya; Ascomycota; Pezizomycotina; Sordariomycetes; Hypocreomycetidae; Glomerellales; Glomerellaceae; Colletotrichum.
A0A2K5H7X5	Colobus angolensis palliatus (Peters' Angolan colobus)	1434187759	ubiquitin~Ribosomal_S27	PF00240 PF01599	Eukaryota; Metazoa; Chordata; Craniata; Vertebrata; Euteleostomi; Mammalia; Eutheria; Euarchontoglires; Primates; Haplorrhini; Catarrhini; Cercopithecidae; Colobinae; Colobus.
A0A2K5H818	Colobus angolensis palliatus (Peters' Angolan colobus)	2360241466	ubiquitin	PF00240	Eukaryota; Metazoa; Chordata; Craniata; Vertebrata; Euteleostomi; Mammalia; Eutheria; Euarchontoglires; Primates; Haplorrhini; Catarrhini; Cercopithecidae; Colobinae; Colobus.
A0A2K5H8D2	Colobus angolensis palliatus (Peters' Angolan colobus)	3382203499	ubiquitin~Ribosomal_L40e	PF00240 PF01020	Eukaryota; Metazoa; Chordata; Craniata; Vertebrata; Euteleostomi; Mammalia; Eutheria; Euarchontoglires; Primates; Haplorrhini; Catarrhini; Cercopithecidae; Colobinae; Colobus.
A0A2K5HD11	Colobus angolensis palliatus (Peters' Angolan colobus)	1434187759	ubiquitin~Ribosomal_S27	PF00240 PF01599	Eukaryota; Metazoa; Chordata; Craniata; Vertebrata; Euteleostomi; Mammalia; Eutheria; Euarchontoglires; Primates; Haplorrhini; Catarrhini; Cercopithecidae; Colobinae; Colobus.
A0A2K5HK93	Colobus angolensis palliatus (Peters' Angolan colobus)	3382203499	ubiquitin~Ribosomal_L40e	PF00240 PF01020	Eukaryota; Metazoa; Chordata; Craniata; Vertebrata; Euteleostomi; Mammalia; Eutheria; Euarchontoglires; Primates; Haplorrhini; Catarrhini; Cercopithecidae; Colobinae; Colobus.
A0A2K5HUB1	Colobus angolensis palliatus (Peters' Angolan colobus)	3382203499	ubiquitin~Ribosomal_L40e	PF00240 PF01020	Eukaryota; Metazoa; Chordata; Craniata; Vertebrata; Euteleostomi; Mammalia; Eutheria; Euarchontoglires; Primates; Haplorrhini; Catarrhini; Cercopithecidae; Colobinae; Colobus.
A0A2K5I4A4	Colobus angolensis palliatus (Peters' Angolan colobus)	4185176335	KxDL~ubiquitin~Ribosomal_L40e	PF10241 PF00240 PF01020	Eukaryota; Metazoa; Chordata; Craniata; Vertebrata; Euteleostomi; Mammalia; Eutheria; Euarchontoglires; Primates; Haplorrhini; Catarrhini; Cercopithecidae; Colobinae; Colobus.
A0A2K5I4D4	Colobus angolensis palliatus (Peters' Angolan colobus)	3382203499	ubiquitin~Ribosomal_L40e	PF00240 PF01020	Eukaryota; Metazoa; Chordata; Craniata; Vertebrata; Euteleostomi; Mammalia; Eutheria; Euarchontoglires; Primates; Haplorrhini; Catarrhini; Cercopithecidae; Colobinae; Colobus.
A0A2K5I642	Colobus angolensis palliatus (Peters' Angolan colobus)	2360241466	ubiquitin	PF00240	Eukaryota; Metazoa; Chordata; Craniata; Vertebrata; Euteleostomi; Mammalia; Eutheria; Euarchontoglires; Primates; Haplorrhini; Catarrhini; Cercopithecidae; Colobinae; Colobus.
A0A2K5IIM9	Colobus angolensis palliatus (Peters' Angolan colobus)	1434187759	ubiquitin~Ribosomal_S27	PF00240 PF01599	Eukaryota; Metazoa; Chordata; Craniata; Vertebrata; Euteleostomi; Mammalia; Eutheria; Euarchontoglires; Primates; Haplorrhini; Catarrhini; Cercopithecidae; Colobinae; Colobus.
A0A2K5J019	Colobus angolensis palliatus (Peters' Angolan colobus)	2360241466	ubiquitin	PF00240	Eukaryota; Metazoa; Chordata; Craniata; Vertebrata; Euteleostomi; Mammalia; Eutheria; Euarchontoglires; Primates; Haplorrhini; Catarrhini; Cercopithecidae; Colobinae; Colobus.
A0A2I0M9A1	Columba livia (Rock dove)	1434187759	ubiquitin~Ribosomal_S27	PF00240 PF01599	Eukaryota; Metazoa; Chordata; Craniata; Vertebrata; Euteleostomi; Archelosauria; Archosauria; Dinosauria; Saurischia; Theropoda; Coelurosauria; Aves; Neognathae; Columbiformes; Columbidae; Columba.
D3FF62	Conexibacter woesei (strain DSM 14684 / JCM 11494 / NBRC 100937 / ID131577)	2360241466	ubiquitin	PF00240	Bacteria; Actinobacteria; Thermoleophilia; Solirubrobacterales; Conexibacteraceae; Conexibacter.
A0A137PBM5	Conidiobolus coronatus (strain ATCC 28846 / CBS 209.66 / NRRL 28638) (Delacroixia coronata)	2360241466	ubiquitin	PF00240	Eukaryota; Fungi; Fungi incertae sedis; Zoopagomycota; Entomophthoromycotina; Entomophthoromycetes; Entomophthorales; Ancylistaceae; Conidiobolus.
A0A2T3A1X6	Coniella lustricola	1434187759	ubiquitin~Ribosomal_S27	PF00240 PF01599	Eukaryota; Fungi; Dikarya; Ascomycota; Pezizomycotina; Sordariomycetes; Sordariomycetidae; Diaporthales; Schizoparmaceae; Coniella.
A0A2T3A7H4	Coniella lustricola	1016571548	ubiquitin~ubiquitin~ubiquitin~ubiquitin	PF00240 PF00240 PF00240 PF00240	Eukaryota; Fungi; Dikarya; Ascomycota; Pezizomycotina; Sordariomycetes; Sordariomycetidae; Diaporthales; Schizoparmaceae; Coniella.
A0A2T3AKC5	Coniella lustricola	3382203499	ubiquitin~Ribosomal_L40e	PF00240 PF01020	Eukaryota; Fungi; Dikarya; Ascomycota; Pezizomycotina; Sordariomycetes; Sordariomycetidae; Diaporthales; Schizoparmaceae; Coniella.
A0A1J7J5Q8	Coniochaeta ligniaria NRRL 30616	1016571548	ubiquitin~ubiquitin~ubiquitin~ubiquitin	PF00240 PF00240 PF00240 PF00240	Eukaryota; Fungi; Dikarya; Ascomycota; Pezizomycotina; Sordariomycetes; Sordariomycetidae; Coniochaetales; Coniochaetaceae; Coniochaeta.
A0A1J7JAR5	Coniochaeta ligniaria NRRL 30616	1434187759	ubiquitin~Ribosomal_S27	PF00240 PF01599	Eukaryota; Fungi; Dikarya; Ascomycota; Pezizomycotina; Sordariomycetes; Sordariomycetidae; Coniochaetales; Coniochaetaceae; Coniochaeta.
A0A420YCK0	Coniochaeta pulveracea	1434187759	ubiquitin~Ribosomal_S27	PF00240 PF01599	Eukaryota; Fungi; Dikarya; Ascomycota; Pezizomycotina; Sordariomycetes; Sordariomycetidae; Coniochaetales; Coniochaetaceae; Coniochaeta.
R7YP56	Coniosporium apollinis (strain CBS 100218) (Rock-inhabiting black yeast)	3382203499	ubiquitin~Ribosomal_L40e	PF00240 PF01020	Eukaryota; Fungi; Dikarya; Ascomycota; Pezizomycotina; Dothideomycetes; Dothideomycetes incertae sedis; Coniosporium.
R7YPF8	Coniosporium apollinis (strain CBS 100218) (Rock-inhabiting black yeast)	1434187759	ubiquitin~Ribosomal_S27	PF00240 PF01599	Eukaryota; Fungi; Dikarya; Ascomycota; Pezizomycotina; Dothideomycetes; Dothideomycetes incertae sedis; Coniosporium.
R7Z4K0	Coniosporium apollinis (strain CBS 100218) (Rock-inhabiting black yeast)	1016571548	ubiquitin~ubiquitin~ubiquitin~ubiquitin	PF00240 PF00240 PF00240 PF00240	Eukaryota; Fungi; Dikarya; Ascomycota; Pezizomycotina; Dothideomycetes; Dothideomycetes incertae sedis; Coniosporium.
A8N1Y3	Coprinopsis cinerea (strain Okayama-7 / 130 / ATCC MYA-4618 / FGSC 9003) (Inky cap fungus) (Hormographiella aspergillata)	1016571548	ubiquitin~ubiquitin~ubiquitin~ubiquitin	PF00240 PF00240 PF00240 PF00240	Eukaryota; Fungi; Dikarya; Basidiomycota; Agaricomycotina; Agaricomycetes; Agaricomycetidae; Agaricales; Psathyrellaceae; Coprinopsis.
A8N407	Coprinopsis cinerea (strain Okayama-7 / 130 / ATCC MYA-4618 / FGSC 9003) (Inky cap fungus) (Hormographiella aspergillata)	3382203499	ubiquitin~Ribosomal_L40e	PF00240 PF01020	Eukaryota; Fungi; Dikarya; Basidiomycota; Agaricomycotina; Agaricomycetes; Agaricomycetidae; Agaricales; Psathyrellaceae; Coprinopsis.
A8N5T5	Coprinopsis cinerea (strain Okayama-7 / 130 / ATCC MYA-4618 / FGSC 9003) (Inky cap fungus) (Hormographiella aspergillata)	1016571548	ubiquitin~ubiquitin~ubiquitin~ubiquitin	PF00240 PF00240 PF00240 PF00240	Eukaryota; Fungi; Dikarya; Basidiomycota; Agaricomycotina; Agaricomycetes; Agaricomycetidae; Agaricales; Psathyrellaceae; Coprinopsis.
A8N901	Coprinopsis cinerea (strain Okayama-7 / 130 / ATCC MYA-4618 / FGSC 9003) (Inky cap fungus) (Hormographiella aspergillata)	1434187759	ubiquitin~Ribosomal_S27	PF00240 PF01599	Eukaryota; Fungi; Dikarya; Basidiomycota; Agaricomycotina; Agaricomycetes; Agaricomycetidae; Agaricales; Psathyrellaceae; Coprinopsis.
A0A1R3GB59	Corchorus capsularis (Jute)	620380390	ubiquitin~ubiquitin	PF00240 PF00240	Eukaryota; Viridiplantae; Streptophyta; Embryophyta; Tracheophyta; Spermatophyta; Magnoliopsida; eudicotyledons; Gunneridae; Pentapetalae; rosids; malvids; Malvales; Malvaceae; Grewioideae; Apeibeae; Corchorus.
A0A1R3H3G4	Corchorus olitorius	1016571548	ubiquitin~ubiquitin~ubiquitin~ubiquitin	PF00240 PF00240 PF00240 PF00240	Eukaryota; Viridiplantae; Streptophyta; Embryophyta; Tracheophyta; Spermatophyta; Magnoliopsida; eudicotyledons; Gunneridae; Pentapetalae; rosids; malvids; Malvales; Malvaceae; Grewioideae; Apeibeae; Corchorus.
A0A1R3HDI7	Corchorus olitorius	3382203499	ubiquitin~Ribosomal_L40e	PF00240 PF01020	Eukaryota; Viridiplantae; Streptophyta; Embryophyta; Tracheophyta; Spermatophyta; Magnoliopsida; eudicotyledons; Gunneridae; Pentapetalae; rosids; malvids; Malvales; Malvaceae; Grewioideae; Apeibeae; Corchorus.
A0A1R3HSW7	Corchorus olitorius	3044031469	ubiquitin~ubiquitin~ubiquitin~ubiquitin~ubiquitin	PF00240 PF00240 PF00240 PF00240 PF00240	Eukaryota; Viridiplantae; Streptophyta; Embryophyta; Tracheophyta; Spermatophyta; Magnoliopsida; eudicotyledons; Gunneridae; Pentapetalae; rosids; malvids; Malvales; Malvaceae; Grewioideae; Apeibeae; Corchorus.
A0A1R3HSZ4	Corchorus olitorius	2360241466	ubiquitin	PF00240	Eukaryota; Viridiplantae; Streptophyta; Embryophyta; Tracheophyta; Spermatophyta; Magnoliopsida; eudicotyledons; Gunneridae; Pentapetalae; rosids; malvids; Malvales; Malvaceae; Grewioideae; Apeibeae; Corchorus.
A0A1R3IC31	Corchorus olitorius	1434187759	ubiquitin~Ribosomal_S27	PF00240 PF01599	Eukaryota; Viridiplantae; Streptophyta; Embryophyta; Tracheophyta; Spermatophyta; Magnoliopsida; eudicotyledons; Gunneridae; Pentapetalae; rosids; malvids; Malvales; Malvaceae; Grewioideae; Apeibeae; Corchorus.
A0A1R3J2E8	Corchorus olitorius	1016571548	ubiquitin~ubiquitin~ubiquitin~ubiquitin	PF00240 PF00240 PF00240 PF00240	Eukaryota; Viridiplantae; Streptophyta; Embryophyta; Tracheophyta; Spermatophyta; Magnoliopsida; eudicotyledons; Gunneridae; Pentapetalae; rosids; malvids; Malvales; Malvaceae; Grewioideae; Apeibeae; Corchorus.
A0A1R3J9Z1	Corchorus olitorius	620380390	ubiquitin~ubiquitin	PF00240 PF00240	Eukaryota; Viridiplantae; Streptophyta; Embryophyta; Tracheophyta; Spermatophyta; Magnoliopsida; eudicotyledons; Gunneridae; Pentapetalae; rosids; malvids; Malvales; Malvaceae; Grewioideae; Apeibeae; Corchorus.
A0A1R3K224	Corchorus olitorius	620380390	ubiquitin~ubiquitin	PF00240 PF00240	Eukaryota; Viridiplantae; Streptophyta; Embryophyta; Tracheophyta; Spermatophyta; Magnoliopsida; eudicotyledons; Gunneridae; Pentapetalae; rosids; malvids; Malvales; Malvaceae; Grewioideae; Apeibeae; Corchorus.
A0A1R3KBM0	Corchorus olitorius	3044031469	ubiquitin~ubiquitin~ubiquitin~ubiquitin~ubiquitin	PF00240 PF00240 PF00240 PF00240 PF00240	Eukaryota; Viridiplantae; Streptophyta; Embryophyta; Tracheophyta; Spermatophyta; Magnoliopsida; eudicotyledons; Gunneridae; Pentapetalae; rosids; malvids; Malvales; Malvaceae; Grewioideae; Apeibeae; Corchorus.
A0A1R3KBM1	Corchorus olitorius	3044031469	ubiquitin~ubiquitin~ubiquitin~ubiquitin~ubiquitin	PF00240 PF00240 PF00240 PF00240 PF00240	Eukaryota; Viridiplantae; Streptophyta; Embryophyta; Tracheophyta; Spermatophyta; Magnoliopsida; eudicotyledons; Gunneridae; Pentapetalae; rosids; malvids; Malvales; Malvaceae; Grewioideae; Apeibeae; Corchorus.
A0A1R3KKW7	Corchorus olitorius	2360241466	ubiquitin	PF00240	Eukaryota; Viridiplantae; Streptophyta; Embryophyta; Tracheophyta; Spermatophyta; Magnoliopsida; eudicotyledons; Gunneridae; Pentapetalae; rosids; malvids; Malvales; Malvaceae; Grewioideae; Apeibeae; Corchorus.
A0A1R3KL64	Corchorus olitorius	620380390	ubiquitin~ubiquitin	PF00240 PF00240	Eukaryota; Viridiplantae; Streptophyta; Embryophyta; Tracheophyta; Spermatophyta; Magnoliopsida; eudicotyledons; Gunneridae; Pentapetalae; rosids; malvids; Malvales; Malvaceae; Grewioideae; Apeibeae; Corchorus.
A0A1R3L3V5	Corchorus olitorius	620380390	ubiquitin~ubiquitin	PF00240 PF00240	Eukaryota; Viridiplantae; Streptophyta; Embryophyta; Tracheophyta; Spermatophyta; Magnoliopsida; eudicotyledons; Gunneridae; Pentapetalae; rosids; malvids; Malvales; Malvaceae; Grewioideae; Apeibeae; Corchorus.
A0A162K9T4	Cordyceps confragosa RCEF 1005	1016571548	ubiquitin~ubiquitin~ubiquitin~ubiquitin	PF00240 PF00240 PF00240 PF00240	Eukaryota; Fungi; Dikarya; Ascomycota; Pezizomycotina; Sordariomycetes; Hypocreomycetidae; Hypocreales; Cordycipitaceae; Cordyceps.
A0A168C031	Cordyceps confragosa RCEF 1005	1434187759	ubiquitin~Ribosomal_S27	PF00240 PF01599	Eukaryota; Fungi; Dikarya; Ascomycota; Pezizomycotina; Sordariomycetes; Hypocreomycetidae; Hypocreales; Cordycipitaceae; Cordyceps.
A0A168JSY8	Cordyceps confragosa RCEF 1005	3382203499	ubiquitin~Ribosomal_L40e	PF00240 PF01020	Eukaryota; Fungi; Dikarya; Ascomycota; Pezizomycotina; Sordariomycetes; Hypocreomycetidae; Hypocreales; Cordycipitaceae; Cordyceps.
A0A167QM50	Cordyceps fumosorosea ARSEF 2679	1434187759	ubiquitin~Ribosomal_S27	PF00240 PF01599	Eukaryota; Fungi; Dikarya; Ascomycota; Pezizomycotina; Sordariomycetes; Hypocreomycetidae; Hypocreales; Cordycipitaceae; Cordyceps.
A0A168AQ08	Cordyceps fumosorosea ARSEF 2679	3382203499	ubiquitin~Ribosomal_L40e	PF00240 PF01020	Eukaryota; Fungi; Dikarya; Ascomycota; Pezizomycotina; Sordariomycetes; Hypocreomycetidae; Hypocreales; Cordycipitaceae; Cordyceps.
A0A168BLC9	Cordyceps fumosorosea ARSEF 2679	1016571548	ubiquitin~ubiquitin~ubiquitin~ubiquitin	PF00240 PF00240 PF00240 PF00240	Eukaryota; Fungi; Dikarya; Ascomycota; Pezizomycotina; Sordariomycetes; Hypocreomycetidae; Hypocreales; Cordycipitaceae; Cordyceps.
[truncated: 3,946 more rows]
