# Supplementary material for: Ubiquitin and Ubiquitin-Like Proteins and Domains in Ribosome Production and Function: Chance or Necessity?
Source: Int J Mol Sci. 2021 Apr 22;22(9):4359. doi: 10.3390/ijms22094359 (PMC8122580; doi:10.3390/ijms22094359)
Supplement: Supplementary file 1 [file ijms-22-04359-s001.zip › SUPPL MARTIN VILLANUEVA ET AL/Table S2.xlsx]

## Sheet: ubi_archt
Table S2. Architectures containing the ubiquitin domain.
ARCH ID	DES_ARCH	PFAM_ARCH	NUM_PROT	%
1434187759	ubiquitin~Ribosomal_S27	PF00240 PF01599	1074	20.0935
3382203499	ubiquitin~Ribosomal_L40e	PF00240 PF01020	982	18.3723
620380390	ubiquitin~ubiquitin	PF00240 PF00240	616	11.5248
2360241466	ubiquitin	PF00240	611	11.4312
1016571548	ubiquitin~ubiquitin~ubiquitin~ubiquitin	PF00240 PF00240 PF00240 PF00240	543	10.159
208332127	ubiquitin~ubiquitin~ubiquitin	PF00240 PF00240 PF00240	444	8.30683
3044031469	ubiquitin~ubiquitin~ubiquitin~ubiquitin~ubiquitin	PF00240 PF00240 PF00240 PF00240 PF00240	320	5.9869
3961668806	ubiquitin~ubiquitin~ubiquitin~ubiquitin~ubiquitin~ubiquitin	PF00240 PF00240 PF00240 PF00240 PF00240 PF00240	168	3.14312
643538498	ubiquitin~ubiquitin~ubiquitin~ubiquitin~ubiquitin~ubiquitin~ubiquitin	PF00240 PF00240 PF00240 PF00240 PF00240 PF00240 PF00240	91	1.70253
1896998170	ubiquitin~ubiquitin~ubiquitin~ubiquitin~ubiquitin~ubiquitin~ubiquitin~ubiquitin	PF00240 PF00240 PF00240 PF00240 PF00240 PF00240 PF00240 PF00240	64	1.19738
3193992953	zf-RRN7~ubiquitin~Ribosomal_L40e	PF11781 PF00240 PF01020	45	0.841908
1028502377	ubiquitin~ubiquitin~ubiquitin~ubiquitin~ubiquitin~ubiquitin~ubiquitin~ubiquitin~ubiquitin	PF00240 PF00240 PF00240 PF00240 PF00240 PF00240 PF00240 PF00240 PF00240	39	0.729654
3906654524	ubiquitin~ubiquitin~zf-AN1	PF00240 PF00240 PF01428	35	0.654818
3226104965	ubiquitin~zf-AN1	PF00240 PF01428	26	0.486436
4185176335	KxDL~ubiquitin~Ribosomal_L40e	PF10241 PF00240 PF01020	22	0.4116
3117974611	ubiquitin~ubiquitin~ubiquitin~ubiquitin~ubiquitin~ubiquitin~ubiquitin~ubiquitin~ubiquitin~ubiquitin	PF00240 PF00240 PF00240 PF00240 PF00240 PF00240 PF00240 PF00240 PF00240 PF00240	20	0.374181
803173435	ubiquitin~Ribosomal_L40e~Ribosomal_L40e	PF00240 PF01020 PF01020	14	0.261927
3386687896	ubiquitin~ubiquitin~ubiquitin~ubiquitin~ubiquitin~ubiquitin~ubiquitin~ubiquitin~ubiquitin~ubiquitin~ubiquitin	PF00240 PF00240 PF00240 PF00240 PF00240 PF00240 PF00240 PF00240 PF00240 PF00240 PF00240	13	0.243218
2590008062	ubiquitin~ubiquitin~ubiquitin~ubiquitin~ubiquitin~ubiquitin~ubiquitin~ubiquitin~ubiquitin~ubiquitin~ubiquitin~ubiquitin	PF00240 PF00240 PF00240 PF00240 PF00240 PF00240 PF00240 PF00240 PF00240 PF00240 PF00240 PF00240	12	0.224509
2491577685	Ribosomal_S8e~ubiquitin~Ribosomal_S27	PF01201 PF00240 PF01599	9	0.168382
3130240041	ubiquitin~Ribosomal_S30	PF00240 PF04758	9	0.168382
3087323093	eIF-5a~ubiquitin~Ribosomal_L40e	PF01287 PF00240 PF01020	7	0.130964
1981883	GED~ubiquitin	PF02212 PF00240	5	0.0935454
3775459794	ubiquitin~ubiquitin~Ribosomal_L40e	PF00240 PF00240 PF01020	5	0.0935454
856104652	ubiquitin~Sod_Ni	PF00240 PF09055	5	0.0935454
458147341	ubiquitin~Autotransporter	PF00240 PF03797	4	0.0748363
2961145274	ubiquitin~ubiquitin~ubiquitin~DNase_II~Use1~DNase_II~ubiquitin~ubiquitin~ubiquitin	PF00240 PF00240 PF00240 PF03265 PF09753 PF03265 PF00240 PF00240 PF00240	4	0.0748363
849998533	ubiquitin~ubiquitin~ubiquitin~ubiquitin~BRAP2~zf-RING_2~zf-UBP	PF00240 PF00240 PF00240 PF00240 PF07576 PF13639 PF02148	4	0.0748363
3894174756	ubiquitin~ubiquitin~ubiquitin~ubiquitin~ubiquitin~ubiquitin~ubiquitin~ubiquitin~ubiquitin~ubiquitin~ubiquitin~ubiquitin~ubiquitin	PF00240 PF00240 PF00240 PF00240 PF00240 PF00240 PF00240 PF00240 PF00240 PF00240 PF00240 PF00240 PF00240	4	0.0748363
1763952134	Mito_carr~Mito_carr~Mito_carr~ubiquitin~ubiquitin~ubiquitin~ubiquitin~ubiquitin	PF00153 PF00153 PF00153 PF00240 PF00240 PF00240 PF00240 PF00240	3	0.0561272
3823322591	ubiquitin~ubiquitin~ubiquitin~ubiquitin~ubiquitin~ubiquitin~ubiquitin~ubiquitin~ubiquitin~ubiquitin~ubiquitin~ubiquitin~ubiquitin~ubiquitin	PF00240 PF00240 PF00240 PF00240 PF00240 PF00240 PF00240 PF00240 PF00240 PF00240 PF00240 PF00240 PF00240 PF00240	3	0.0561272
3597335432	ubiquitin~ubiquitin~ubiquitin~BRAP2~zf-UBP	PF00240 PF00240 PF00240 PF07576 PF02148	3	0.0561272
265753381	ubiquitin~DEAD	PF00240 PF00270	3	0.0561272
2714745008	Ribosomal_S8e~ubiquitin	PF01201 PF00240	3	0.0561272
3462017827	ubiquitin~Ribosomal_L40e~ubiquitin~Ribosomal_L40e	PF00240 PF01020 PF00240 PF01020	3	0.0561272
3870923399	Dynamin_N~Dynamin_M~GED~ubiquitin	PF00350 PF01031 PF02212 PF00240	3	0.0561272
446428184	DNase_II~ubiquitin~ubiquitin~ubiquitin~ubiquitin~ubiquitin~ubiquitin~ubiquitin	PF03265 PF00240 PF00240 PF00240 PF00240 PF00240 PF00240 PF00240	3	0.0561272
900949992	ubiquitin~HMG_box	PF00240 PF00505	3	0.0561272
3651130456	ubiquitin~Ribosomal_S19	PF00240 PF00203	3	0.0561272
558617863	ubiquitin~IPTL-CTERM	PF00240 PF18203	2	0.0374181
90660099	2-Hacid_dh~2-Hacid_dh_C~ubiquitin~ubiquitin~ubiquitin	PF00389 PF02826 PF00240 PF00240 PF00240	2	0.0374181
3792551632	HD_3~ubiquitin	PF13023 PF00240	2	0.0374181
3554726329	ubiquitin~ubiquitin~ubiquitin~ubiquitin~ubiquitin~ubiquitin~CD36	PF00240 PF00240 PF00240 PF00240 PF00240 PF00240 PF01130	2	0.0374181
1461451809	ubiquitin~Ribosomal_S27~Sec10	PF00240 PF01599 PF07393	2	0.0374181
4010300044	DNase_II~ubiquitin~ubiquitin~ubiquitin~ubiquitin~ubiquitin~ubiquitin~ubiquitin~ubiquitin	PF03265 PF00240 PF00240 PF00240 PF00240 PF00240 PF00240 PF00240 PF00240	2	0.0374181
1576662903	ubiquitin~Cadherin-like~SLH~SLH~SLH	PF00240 PF12733 PF00395 PF00395 PF00395	2	0.0374181
1350149150	ubiquitin~fn3	PF00240 PF00041	2	0.0374181
3642007767	DNase_II~ubiquitin~ubiquitin~DNase_II~ubiquitin~ubiquitin~ubiquitin	PF03265 PF00240 PF00240 PF03265 PF00240 PF00240 PF00240	2	0.0374181
2112574038	ubiquitin~ubiquitin~Ribosomal_S27	PF00240 PF00240 PF01599	2	0.0374181
3321511651	ShK~ShK~ubiquitin~Ribosomal_L40e	PF01549 PF01549 PF00240 PF01020	2	0.0374181
1294776676	V_ATPase_I~ubiquitin~Ribosomal_L40e	PF01496 PF00240 PF01020	2	0.0374181
1816873526	ubiquitin~Cadherin-like~fn3~SLH~SLH~SLH	PF00240 PF12733 PF00041 PF00395 PF00395 PF00395	1	0.0187091
2427860586	DNase_II~ubiquitin~ubiquitin~ubiquitin~ubiquitin~ubiquitin~ubiquitin	PF03265 PF00240 PF00240 PF00240 PF00240 PF00240 PF00240	1	0.0187091
1589673513	PMM~ubiquitin	PF03332 PF00240	1	0.0187091
3543239346	ubiquitin~ubiquitin~Thioredoxin	PF00240 PF00240 PF00085	1	0.0187091
2675324160	ubiquitin~DnaJ~ubiquitin~ubiquitin~ubiquitin~FKBP_C	PF00240 PF00226 PF00240 PF00240 PF00240 PF00254	1	0.0187091
2850775170	ubiquitin~ubiquitin~ubiquitin~ART	PF00240 PF00240 PF00240 PF01129	1	0.0187091
3220005661	ubiquitin~ubiquitin~ubiquitin~ubiquitin~DNase_II~ubiquitin~DNase_II~ubiquitin~ubiquitin~ubiquitin~ubiquitin	PF00240 PF00240 PF00240 PF00240 PF03265 PF00240 PF03265 PF00240 PF00240 PF00240 PF00240	1	0.0187091
4141468432	DNase_II~ubiquitin~ubiquitin~DNase_II~ubiquitin~ubiquitin~ubiquitin~ubiquitin~ubiquitin	PF03265 PF00240 PF00240 PF03265 PF00240 PF00240 PF00240 PF00240 PF00240	1	0.0187091
1761497825	ubiquitin~ubiquitin~ubiquitin~ubiquitin~ubiquitin~ubiquitin~ZZ	PF00240 PF00240 PF00240 PF00240 PF00240 PF00240 PF00569	1	0.0187091
1446947839	ubiquitin~Sdh_cyt	PF00240 PF01127	1	0.0187091
38803065	DNase_II~ubiquitin~DNase_II	PF03265 PF00240 PF03265	1	0.0187091
2681961717	Cortexin~Homeodomain~TRAM_LAG1_CLN8~ubiquitin~Ribosomal_L40e	PF11057 PF00046 PF03798 PF00240 PF01020	1	0.0187091
3339449237	ubiquitin~ubiquitin~ubiquitin~ubiquitin~ubiquitin~ABC_membrane~ABC_tran~ABC_membrane~ABC_tran	PF00240 PF00240 PF00240 PF00240 PF00240 PF00664 PF00005 PF00664 PF00005	1	0.0187091
2210572751	BOP1NT~WD40~WD40~DUF3119~ubiquitin~ubiquitin~ubiquitin~ubiquitin~ubiquitin	PF08145 PF00400 PF00400 PF11317 PF00240 PF00240 PF00240 PF00240 PF00240	1	0.0187091
2473198764	ubiquitin~ubiquitin~ubiquitin~ubiquitin~ubiquitin~ubiquitin~Retrotrans_gag	PF00240 PF00240 PF00240 PF00240 PF00240 PF00240 PF03732	1	0.0187091
4077635794	GTP_EFTU_D3~ubiquitin	PF03143 PF00240	1	0.0187091
3903835834	ubiquitin~ubiquitin~ubiquitin~ZZ~T4_deiodinase	PF00240 PF00240 PF00240 PF00569 PF00837	1	0.0187091
2072275733	ubiquitin~ubiquitin~ubiquitin~ubiquitin~ubiquitin~ZZ~T4_deiodinase	PF00240 PF00240 PF00240 PF00240 PF00240 PF00569 PF00837	1	0.0187091
3845739780	EF-hand_5~EF-hand_5~ubiquitin~Ribosomal_L40e	PF13202 PF13202 PF00240 PF01020	1	0.0187091
2071119758	ubiquitin~PHD	PF00240 PF00628	1	0.0187091
2617913469	2-Hacid_dh~2-Hacid_dh_C~ubiquitin~ubiquitin~ubiquitin~ubiquitin	PF00389 PF02826 PF00240 PF00240 PF00240 PF00240	1	0.0187091
3522540049	ubiquitin~ubiquitin~ubiquitin~Ribosomal_L40e	PF00240 PF00240 PF00240 PF01020	1	0.0187091
1607820434	Dynamin_M~GED~ubiquitin	PF01031 PF02212 PF00240	1	0.0187091
1996650099	ubiquitin~ubiquitin~ubiquitin~ubiquitin~ubiquitin~ubiquitin~ubiquitin~ubiquitin~ubiquitin~ubiquitin~ubiquitin~Ribosomal_L40e	PF00240 PF00240 PF00240 PF00240 PF00240 PF00240 PF00240 PF00240 PF00240 PF00240 PF00240 PF01020	1	0.0187091
1867695702	ubiquitin~Cytochrom_C	PF00240 PF00034	1	0.0187091
1855516483	EF-hand_5~EF-hand_5~ubiquitin	PF13202 PF13202 PF00240	1	0.0187091
907261406	CUB~ubiquitin~Tubulin	PF00431 PF00240 PF00091	1	0.0187091
3445230883	ubiquitin~Ribosomal_L41	PF00240 PF05162	1	0.0187091
1304985145	ubiquitin~ubiquitin~ubiquitin~zf-C2H2~zf-C2H2~zf-C2H2	PF00240 PF00240 PF00240 PF00096 PF00096 PF00096	1	0.0187091
1593166178	FAM72~ubiquitin~ubiquitin~ubiquitin~ubiquitin~ubiquitin	PF14976 PF00240 PF00240 PF00240 PF00240 PF00240	1	0.0187091
1284114415	ubiquitin~NDUFA12	PF00240 PF05071	1	0.0187091
819384053	ubiquitin~ubiquitin~ubiquitin~ubiquitin~ubiquitin~ubiquitin~ubiquitin~ubiquitin~ubiquitin~ubiquitin~ubiquitin~ubiquitin~ubiquitin~ubiquitin~ubiquitin~ubiquitin~ubiquitin~ubiquitin~ubiquitin~ubiquitin~ubiquitin~ubiquitin~ubiquitin~ubiquitin~ubiquitin~ubiquitin~ubiquitin~ubiquitin~ubiquitin~ubiquitin~ubiquitin~ubiquitin~ubiquitin~ubiquitin~ubiquitin~ubiquitin~ubiquitin~ubiquitin~ubiquitin~ubiquitin…	PF00240 PF00240 PF00240 PF00240 PF00240 PF00240 PF00240 PF00240 PF00240 PF00240 PF00240 PF00240 PF00240 PF00240 PF00240 PF00240 PF00240 PF00240 PF00240 PF00240 PF00240 PF00240 PF00240 PF00240 PF00240 PF00240 PF00240 PF00240 PF00240 PF00240 PF00240 PF00240 PF00240 PF00240 PF00240 PF00240 PF00240 PF00240 PF00240 PF00240 PF00240 PF00240 PF00240 PF00240 PF00240 PF00240	1	0.0187091
1337083739	TAXi_N~TAXi_C~ubiquitin~Ribosomal_L40e	PF14543 PF14541 PF00240 PF01020	1	0.0187091
3592042409	Retrotran_gag_3~ubiquitin~ubiquitin~ubiquitin~ubiquitin	PF14244 PF00240 PF00240 PF00240 PF00240	1	0.0187091
1168021997	ubiquitin~ubiquitin~ubiquitin~ubiquitin~ubiquitin~ubiquitin~ubiquitin~ubiquitin~ubiquitin~ubiquitin~ubiquitin~ubiquitin~ubiquitin~ubiquitin~ubiquitin~ubiquitin~ubiquitin~ubiquitin~ubiquitin~ubiquitin~ubiquitin~ubiquitin~ubiquitin~ubiquitin~ubiquitin~ubiquitin~ubiquitin~ubiquitin~ubiquitin~ubiquitin~ubiquitin~ubiquitin	PF00240 PF00240 PF00240 PF00240 PF00240 PF00240 PF00240 PF00240 PF00240 PF00240 PF00240 PF00240 PF00240 PF00240 PF00240 PF00240 PF00240 PF00240 PF00240 PF00240 PF00240 PF00240 PF00240 PF00240 PF00240 PF00240 PF00240 PF00240 PF00240 PF00240 PF00240 PF00240	1	0.0187091
788198038	KH_1~ubiquitin~ubiquitin~ubiquitin~ubiquitin~KH_1	PF00013 PF00240 PF00240 PF00240 PF00240 PF00013	1	0.0187091
423040013	adh_short_C2~ubiquitin~Ribosomal_L40e	PF13561 PF00240 PF01020	1	0.0187091
683309858	ubiquitin~zf-AN1~PK_Tyr_Ser-Thr	PF00240 PF01428 PF07714	1	0.0187091
2031600319	ubiquitin~Ribosomal_L40e~Abhydrolase_6	PF00240 PF01020 PF12697	1	0.0187091
4174391361	ubiquitin~ubiquitin~ubiquitin~BRAP2~zf-RING_2~zf-UBP	PF00240 PF00240 PF00240 PF07576 PF13639 PF02148	1	0.0187091
2332238562	ubiquitin~ubiquitin~ubiquitin~ubiquitin~ubiquitin~ubiquitin~ubiquitin~ubiquitin~ubiquitin~ubiquitin~ubiquitin~ubiquitin~ubiquitin~ubiquitin~ubiquitin~ubiquitin	PF00240 PF00240 PF00240 PF00240 PF00240 PF00240 PF00240 PF00240 PF00240 PF00240 PF00240 PF00240 PF00240 PF00240 PF00240 PF00240	1	0.0187091
4046456409	ubiquitin~ubiquitin~ubiquitin~ubiquitin~ubiquitin~ubiquitin~ubiquitin~ubiquitin~ubiquitin~ubiquitin~ubiquitin~ubiquitin~ubiquitin~ubiquitin~ubiquitin~ubiquitin~ubiquitin~ubiquitin	PF00240 PF00240 PF00240 PF00240 PF00240 PF00240 PF00240 PF00240 PF00240 PF00240 PF00240 PF00240 PF00240 PF00240 PF00240 PF00240 PF00240 PF00240	1	0.0187091
3924785080	DUF4139~ubiquitin	PF13598 PF00240	1	0.0187091
3959821339	ubiquitin~ubiquitin~ubiquitin~ubiquitin~ubiquitin~RdRP	PF00240 PF00240 PF00240 PF00240 PF00240 PF05183	1	0.0187091
205762038	ubiquitin~Por_Secre_tail	PF00240 PF18962	1	0.0187091
3346252373	ubiquitin~Ribosomal_L40e~JTB	PF00240 PF01020 PF05439	1	0.0187091
2142494719	HEPN_DZIP3~ubiquitin~ubiquitin~ubiquitin~ubiquitin~ubiquitin~ubiquitin	PF18738 PF00240 PF00240 PF00240 PF00240 PF00240 PF00240	1	0.0187091
1549460830	EF-hand_5~EF-hand_5~ubiquitin~Ribosomal_L40e~EF-hand_7	PF13202 PF13202 PF00240 PF01020 PF13499	1	0.0187091
292567402	GCR1_C~ubiquitin~Ribosomal_L40e	PF12550 PF00240 PF01020	1	0.0187091
4281647643	ubiquitin~Ubiquitin_2~ubiquitin	PF00240 PF14560 PF00240	1	0.0187091
2576993351	ubiquitin~LPMO_10	PF00240 PF03067	1	0.0187091
4126399834	DNase_II~ubiquitin~ubiquitin~ubiquitin~ubiquitin~ubiquitin	PF03265 PF00240 PF00240 PF00240 PF00240 PF00240	1	0.0187091
1603102457	ubiquitin~ubiquitin~BRAP2~zf-UBP	PF00240 PF00240 PF07576 PF02148	1	0.0187091
1361088223	ubiquitin~zf-C3HC4_3	PF00240 PF13920	1	0.0187091
551890262	ubiquitin~Telomere_Sde2_2	PF00240 PF13297	1	0.0187091
2507549634	WD40~WD40~WD40~WD40~WD40~ubiquitin~ubiquitin~ubiquitin~ubiquitin~ubiquitin~ubiquitin	PF00400 PF00400 PF00400 PF00400 PF00400 PF00240 PF00240 PF00240 PF00240 PF00240 PF00240	1	0.0187091
2893438000	DNase_II~DNase_II~ubiquitin~ubiquitin~ubiquitin~ubiquitin~ubiquitin~ubiquitin	PF03265 PF03265 PF00240 PF00240 PF00240 PF00240 PF00240 PF00240	1	0.0187091
2552126265	E1-E2_ATPase~ubiquitin~Ribosomal_L40e	PF00122 PF00240 PF01020	1	0.0187091
1827626432	ubiquitin~Ribosomal_L40e~Yip1	PF00240 PF01020 PF04893	1	0.0187091
379552507	LRR_6~LRR_6~LRR_6~Diphthami_syn_2~Ribonuc_L-PSP~Ribonuc_L-PSP~ubiquitin	PF13516 PF13516 PF13516 PF01902 PF01042 PF01042 PF00240	1	0.0187091
3446807867	DNase_II~ubiquitin~ubiquitin~DNase_II~ubiquitin~ubiquitin~ubiquitin~ubiquitin~ubiquitin~ubiquitin	PF03265 PF00240 PF00240 PF03265 PF00240 PF00240 PF00240 PF00240 PF00240 PF00240	1	0.0187091
1528760248	Tyr-DNA_phospho~ubiquitin~ubiquitin~ubiquitin~ubiquitin~ubiquitin~ubiquitin	PF06087 PF00240 PF00240 PF00240 PF00240 PF00240 PF00240	1	0.0187091
3626472191	ubiquitin~ubiquitin~ubiquitin~zf-AN1	PF00240 PF00240 PF00240 PF01428	1	0.0187091
2068944179	RabGAP-TBC~ubiquitin~ubiquitin~ubiquitin~ubiquitin~ubiquitin~ubiquitin	PF00566 PF00240 PF00240 PF00240 PF00240 PF00240 PF00240	1	0.0187091
659011228	ubiquitin~ubiquitin~DEAD	PF00240 PF00240 PF00270	1	0.0187091
1370820616	ubiquitin~ZZ~T4_deiodinase	PF00240 PF00569 PF00837	1	0.0187091
2475983603	ubiquitin~ubiquitin~MIF4G_like~MIF4G_like_2	PF00240 PF00240 PF09088 PF09090	1	0.0187091
3662151349	DNase_II~ubiquitin~ubiquitin~DNase_II~ubiquitin~ubiquitin~ubiquitin~ubiquitin	PF03265 PF00240 PF00240 PF03265 PF00240 PF00240 PF00240 PF00240	1	0.0187091
202529180	FSH1~Diphthami_syn_2~Ribonuc_L-PSP~Ribonuc_L-PSP~ubiquitin	PF03959 PF01902 PF01042 PF01042 PF00240	1	0.0187091
1966420001	DNase_II~ubiquitin~ubiquitin~ubiquitin	PF03265 PF00240 PF00240 PF00240	1	0.0187091
3994520864	KxDL~ubiquitin	PF10241 PF00240	1	0.0187091
2653800097	ubiquitin~ubiquitin~ubiquitin~ubiquitin~ubiquitin~ubiquitin~DNase_II~ubiquitin~DNase_II~ubiquitin~ubiquitin~ubiquitin~ubiquitin	PF00240 PF00240 PF00240 PF00240 PF00240 PF00240 PF03265 PF00240 PF03265 PF00240 PF00240 PF00240 PF00240	1	0.0187091
2090945658	Mito_carr~ubiquitin~ubiquitin~ubiquitin~Mito_carr~Mito_carr~ubiquitin~ubiquitin~ubiquitin~ubiquitin~ubiquitin	PF00153 PF00240 PF00240 PF00240 PF00153 PF00153 PF00240 PF00240 PF00240 PF00240 PF00240	1	0.0187091
429861451	Fer2_2~FAD_binding_5~FAD_binding_5~CO_deh_flav_C~Ald_Xan_dh_C~Ald_Xan_dh_C2~Ald_Xan_dh_C2~ubiquitin~Ribosomal_S27	PF01799 PF00941 PF00941 PF03450 PF01315 PF02738 PF02738 PF00240 PF01599	1	0.0187091
2513626970	ubiquitin~ubiquitin~ubiquitin~ubiquitin~ubiquitin~ubiquitin~ubiquitin~DNase_II~ubiquitin~DNase_II~ubiquitin~ubiquitin~ubiquitin~ubiquitin	PF00240 PF00240 PF00240 PF00240 PF00240 PF00240 PF00240 PF03265 PF00240 PF03265 PF00240 PF00240 PF00240 PF00240	1	0.0187091
858267251	ubiquitin~ubiquitin~T5orf172	PF00240 PF00240 PF10544	1	0.0187091
3112464628	PMM~ubiquitin~ubiquitin~ubiquitin~ubiquitin~ubiquitin~ubiquitin	PF03332 PF00240 PF00240 PF00240 PF00240 PF00240 PF00240	1	0.0187091
194676305	ubiquitin~Ribosomal_L40e~EF-hand_5~EF-hand_5	PF00240 PF01020 PF13202 PF13202	1	0.0187091
429427740	ubiquitin~Ribosomal_S27~Methyltransf_23	PF00240 PF01599 PF13489	1	0.0187091
2672878319	ubiquitin~Abhydrolase_6	PF00240 PF12697	1	0.0187091
429115071	CH~LIM~PH~ubiquitin~ubiquitin~ubiquitin~ubiquitin	PF00307 PF00412 PF00169 PF00240 PF00240 PF00240 PF00240	1	0.0187091
1668916346	Vps52~ubiquitin~Ribosomal_L40e	PF04129 PF00240 PF01020	1	0.0187091
2021099854	Acetyltransf_7~ubiquitin~ubiquitin~ubiquitin~ubiquitin~ubiquitin~ubiquitin~ubiquitin	PF13508 PF00240 PF00240 PF00240 PF00240 PF00240 PF00240 PF00240	1	0.0187091
921914441	DDE_Tnp_4~ubiquitin~Myb_DNA-bind_3	PF13359 PF00240 PF12776	1	0.0187091
760509670	ubiquitin~Ribosomal_L40e~TAXi_N~TAXi_C	PF00240 PF01020 PF14543 PF14541	1	0.0187091
3094309637	ubiquitin~ubiquitin~ubiquitin~ubiquitin~ubiquitin~ubiquitin~ubiquitin~DNase_II~ubiquitin~DNase_II~ubiquitin~ubiquitin~ubiquitin	PF00240 PF00240 PF00240 PF00240 PF00240 PF00240 PF00240 PF03265 PF00240 PF03265 PF00240 PF00240 PF00240	1	0.0187091
1438127353	ubiquitin~DnaJ~ubiquitin~ubiquitin~ubiquitin~ubiquitin~FKBP_C	PF00240 PF00226 PF00240 PF00240 PF00240 PF00240 PF00254	1	0.0187091
2492615532	Cortexin~Homeodomain~ubiquitin~Ribosomal_L40e	PF11057 PF00046 PF00240 PF01020	1	0.0187091
15826224	Ribosomal_L1~Ribosomal_L1~ubiquitin~ubiquitin~ubiquitin	PF00687 PF00687 PF00240 PF00240 PF00240	1	0.0187091
4111747203	RVT_2~ubiquitin~ubiquitin~ubiquitin~ubiquitin	PF07727 PF00240 PF00240 PF00240 PF00240	1	0.0187091
908340947	DEAD~Helicase_C~HA2~OB_NTP_bind~ubiquitin	PF00270 PF00271 PF04408 PF07717 PF00240	1	0.0187091
751702093	ubiquitin~ubiquitin~ubiquitin~ubiquitin~ubiquitin~ubiquitin~ZZ~T4_deiodinase	PF00240 PF00240 PF00240 PF00240 PF00240 PF00240 PF00569 PF00837	1	0.0187091
2413017275	ubiquitin~Beta_helix_3~Beta_helix_3~Beta_helix_3~Beta_helix_3~Beta_helix_3	PF00240 PF18889 PF18889 PF18889 PF18889 PF18889	1	0.0187091
3856714531	APG12~ubiquitin~ubiquitin~Cu-oxidase_3~Cu-oxidase~Cu-oxidase_2	PF04110 PF00240 PF00240 PF07732 PF00394 PF07731	1	0.0187091
2684270644	ubiquitin~Ribosomal_S19~Mlo	PF00240 PF00203 PF03094	1	0.0187091
370731226	ATP-synt_C~ATP-synt_C~ubiquitin~Ribosomal_L40e	PF00137 PF00137 PF00240 PF01020	1	0.0187091
Legend
ARCH _ID = Internal PFAM architecture ID
DES_ARCH = PFAM domain description of architectures
PFAM_ARCH = PFAM domain ID combination of each architecture
NUM_PROT = Number of proteins of each architecture
% = Percentage of each architecture
